# Supplementary material for: Genistein-3′-sulfonic acid dihydrate
Source: Acta Crystallogr Sect E Struct Rep Online. 2009 Apr 30;65(Pt 5):o1137–8. doi: 10.1107/S1600536809014767 (PMC2977809; doi:10.1107/S1600536809014767)
Supplement: Supplementary file 1 [file e-65-o1137-sup1.cif]

##############################################################################
###                                                                        ###
###        Electronic paper (Acta Crystallographica Section E)             ###
###                                                                        ###
##############################################################################
#                                                                            #
# This CIF contains the data in a paper accepted for publication in Acta     #
# Crystallographica Section E. It conforms to the requirements of Notes      #
# for Authors for Section E, and has been peer reviewed under the auspices   #
# of the IUCr Commission on Journals.                                        #
#                                                                            #
# Full details of the Crystallographic Information File format               #
# are given in the paper "The Crystallographic Information File (CIF):       #
# a New Standard Archive File for Crystallography" by S. R. Hall, F. H.      #
# Allen and I. D. Brown [Acta Cryst. (1991), A47, 655-685].                  #
#                                                                            #
# The current version of the core CIF dictionary is obtainable from          #
# ftp://ftp.iucr.org/pub/cif_core.dic. The current version number is 2.4.    #
#                                                                            #
# Software is freely available for graphical display of the structure(s) in  #
# this CIF.  For information consult the CIF home page http://www.iucr.org/  #
# cif/home.html                                                              #
#                                                                            #
# This file may be used for bona fide research purposes within the           #
# scientific community so long as proper attribution is given to the journal # 
# article from which it was obtained.                                        #
#                                                                            #
##############################################################################
                                             
data_I
_audit_creation_method     SHELXL-97
_chemical_name_systematic
;
5-(5,7-dihydroxy-4-oxo-4<i>H</i>-chromenyl)-2-hydroxybenzenesulfonic acid
dihydrate
;
_chemical_name_common
;
Genistein-3'-sulfonic acid dihydrate
;
_chemical_formula_moiety     'C15 H10 O8 S, 2(H2 O1)'
_chemical_formula_sum     'C15 H14 O10 S'
_chemical_formula_iupac     'C15 H10 O8 S, 2H2 O1'
_chemical_formula_weight     386.31
_chemical_melting_point     ?
_symmetry_cell_setting     Triclinic
_symmetry_space_group_name_H-M     'P -1'
_symmetry_space_group_name_Hall     '-P 1'
loop_
    _symmetry_equiv_pos_as_xyz
    'x, y, z'
    '-x, -y, -z'
_cell_length_a     7.9100(4)
_cell_length_b     8.1977(3)
_cell_length_c     14.3431(7)
_cell_angle_alpha     73.626(3)
_cell_angle_beta     80.346(3)
_cell_angle_gamma     65.498(3)
_cell_volume     810.61(6)
_cell_formula_units_Z     2
_cell_measurement_reflns_used     ?
_cell_measurement_theta_min     2.81
_cell_measurement_theta_max     27.62
_cell_measurement_temperature     296(2)
_exptl_crystal_description     block
_exptl_crystal_colour     yellow
_exptl_crystal_size_max     0.200
_exptl_crystal_size_mid     0.200
_exptl_crystal_size_min     0.050
_exptl_crystal_density_diffrn     1.579
_exptl_crystal_density_meas     ?
_exptl_crystal_density_method     'not measured'
_exptl_crystal_F_000     398
_exptl_absorpt_coefficient_mu     0.256
_exptl_absorpt_correction_type     multi-scan
_exptl_absorpt_process_details     '(SADABS; Sheldrick, 1996)'
_exptl_absorpt_correction_T_min     0.952
_exptl_absorpt_correction_T_max     0.988
_exptl_special_details
;
;
_diffrn_ambient_temperature     296(2)
_diffrn_radiation_type     MoK\a
_diffrn_radiation_wavelength     0.71073
_diffrn_radiation_source     'fine-focus sealed tube'
_diffrn_radiation_monochromator     graphite
_diffrn_measurement_device_type     'Bruker SMART APEXII CCD area-detector'
_diffrn_measurement_method     '\f and \w'
_diffrn_detector_area_resol_mean     ?
_diffrn_reflns_number     7136
_diffrn_reflns_av_R_equivalents     0.0366
_diffrn_reflns_av_sigmaI/netI     0.0695
_diffrn_reflns_theta_min     2.81
_diffrn_reflns_theta_max     27.62
_diffrn_reflns_theta_full     27.62
_diffrn_measured_fraction_theta_max     0.989
_diffrn_measured_fraction_theta_full     0.989
_diffrn_reflns_limit_h_min     -9
_diffrn_reflns_limit_h_max     10
_diffrn_reflns_limit_k_min     -10
_diffrn_reflns_limit_k_max     10
_diffrn_reflns_limit_l_min     -16
_diffrn_reflns_limit_l_max     18
_diffrn_standards_number     0
_diffrn_standards_interval_count     0
_diffrn_standards_interval_time     0
_diffrn_standards_decay_%     0
_refine_special_details
;
Refinement of <i>F</i>^2^ against ALL reflections. The weighted <i>R</i>-factor
<i>wR</i> and goodness of fit <i>S</i> are based on <i>F</i>^2^, conventional
<i>R</i>-factors <i>R</i> are based on <i>F</i>, with <i>F</i> set to zero for
negative <i>F</i>^2^. The threshold expression of <i>F</i>^2^ >
\s(<i>F</i>^2^) is used only for calculating <i>R</i>-factors(gt) <i>etc</i>.
and is not relevant to the choice of reflections for refinement.
<i>R</i>-factors based on <i>F</i>^2^ are statistically about twice as large
as those based on <i>F</i>, and <i>R</i>- factors based on ALL data will be
even larger.
;
_reflns_number_total     3736
_reflns_number_gt     2466
_reflns_threshold_expression     I>2\s(I)
_refine_ls_structure_factor_coef     Fsqd
_refine_ls_matrix_type     full
_refine_ls_R_factor_all     0.0746
_refine_ls_R_factor_gt     0.0468
_refine_ls_wR_factor_gt     0.1032
_refine_ls_wR_factor_ref     0.1140
_refine_ls_goodness_of_fit_ref     0.948
_refine_ls_restrained_S_all     0.948
_refine_ls_number_reflns     3736
_refine_ls_number_parameters     262
_refine_ls_number_restraints     0
_refine_ls_hydrogen_treatment     constr
_refine_ls_weighting_scheme     calc
_refine_ls_weighting_details
                 'calc w=1/[\s^2^(Fo^2^)+(0.0499P)^2^] where P=(Fo^2^+2Fc^2^)/3'
_atom_sites_solution_hydrogens     geom
_atom_sites_solution_primary     direct
_atom_sites_solution_secondary     difmap
_refine_ls_shift/su_max     0.000
_refine_ls_shift/su_mean     0.000
_refine_diff_density_max     0.524
_refine_diff_density_min     -0.471
_refine_ls_extinction_method     None
_refine_ls_extinction_coef     ?
loop_
    _atom_type_symbol
    _atom_type_description
    _atom_type_scat_dispersion_real
    _atom_type_scat_dispersion_imag
    _atom_type_scat_source
    'C' 'C' 0.0033 0.0016
                         'International Tables Vol C Tables 4.2.6.8 and 6.1.1.4'
    'H' 'H' 0.0000 0.0000
                         'International Tables Vol C Tables 4.2.6.8 and 6.1.1.4'
    'O' 'O' 0.0106 0.0060
                         'International Tables Vol C Tables 4.2.6.8 and 6.1.1.4'
    'S' 'S' 0.1246 0.1234
                         'International Tables Vol C Tables 4.2.6.8 and 6.1.1.4'
_computing_data_collection     'SMART (Bruker, 2004)'
_computing_cell_refinement     'SAINT (Bruker, 2004)'
_computing_data_reduction     'SAINT (Bruker, 2004)'
_computing_structure_solution     'SHELXS97 (Sheldrick, 2008)'
_computing_structure_refinement     'SHELXL97 (Sheldrick, 2008)'
_computing_molecular_graphics     'SHELXTL (Sheldrick, 2008)'
_computing_publication_material     'SHELXTL (Sheldrick, 2008)'
loop_
    _atom_site_type_symbol
    _atom_site_label
    _atom_site_fract_x
    _atom_site_fract_y
    _atom_site_fract_z
    _atom_site_U_iso_or_equiv
    _atom_site_adp_type
    _atom_site_calc_flag
    _atom_site_refinement_flags
    _atom_site_occupancy
    _atom_site_disorder_assembly
    _atom_site_disorder_group
    S S1 0.91573(8) 0.62831(8) 0.13396(4) 0.02871(17) Uani d . 1 . .
    O O1 0.3853(2) 0.9816(2) 0.33901(11) 0.0349(4) Uani d . 1 . .
    O O2 0.2966(2) 1.1865(2) 0.46121(12) 0.0463(5) Uani d . 1 . .
    H H2A 0.3371 1.1535 0.4101 0.056 Uiso d R 1 . .
    O O3 0.0060(2) 0.9940(2) 0.76568(11) 0.0441(5) Uani d . 1 . .
    H H3A 0.0326 1.0699 0.7804 0.053 Uiso d R 1 . .
    O O4 0.1972(2) 0.62379(19) 0.54241(11) 0.0325(4) Uani d . 1 . .
    O O5 0.7199(2) 0.4397(2) 0.05141(12) 0.0483(5) Uani d . 1 . .
    H H5A 0.8324 0.4128 0.0492 0.058 Uiso d R 1 . .
    C C1 0.3351(3) 0.8670(3) 0.40347(15) 0.0263(5) Uani d . 1 . .
    C C2 0.2545(3) 0.9026(3) 0.49667(15) 0.0246(5) Uani d . 1 . .
    C C3 0.2355(3) 1.0616(3) 0.52404(16) 0.0296(5) Uani d . 1 . .
    C C4 0.1563(3) 1.0929(3) 0.61293(17) 0.0339(6) Uani d . 1 . .
    H H4A 0.1465 1.1976 0.6303 0.041 Uiso calc R 1 . .
    C C5 0.0900(3) 0.9663(3) 0.67758(16) 0.0305(5) Uani d . 1 . .
    C C6 0.1018(3) 0.8113(3) 0.65325(16) 0.0299(5) Uani d . 1 . .
    H H6A 0.0550 0.7290 0.6959 0.036 Uiso calc R 1 . .
    C C7 0.1848(3) 0.7812(3) 0.56408(16) 0.0263(5) Uani d . 1 . .
    C C8 0.2829(3) 0.5863(3) 0.45676(16) 0.0313(5) Uani d . 1 . .
    H H8A 0.2944 0.4762 0.4448 0.038 Uiso calc R 1 . .
    C C9 0.3528(3) 0.6939(3) 0.38735(15) 0.0261(5) Uani d . 1 . .
    C C10 0.4469(3) 0.6336(3) 0.29699(15) 0.0265(5) Uani d . 1 . .
    C C11 0.3792(3) 0.5469(3) 0.25092(17) 0.0352(6) Uani d . 1 . .
    H H11A 0.2693 0.5304 0.2753 0.042 Uiso calc R 1 . .
    C C12 0.4730(3) 0.4846(3) 0.16923(18) 0.0392(6) Uani d . 1 . .
    H H12A 0.4249 0.4277 0.1391 0.047 Uiso calc R 1 . .
    C C13 0.6385(3) 0.5062(3) 0.13165(16) 0.0317(5) Uani d . 1 . .
    C C14 0.7058(3) 0.5965(3) 0.17563(15) 0.0250(5) Uani d . 1 . .
    C C15 0.6094(3) 0.6585(3) 0.25784(15) 0.0259(5) Uani d . 1 . .
    H H15A 0.6554 0.7181 0.2872 0.031 Uiso calc R 1 . .
    O O1W 0.6658(3) 0.1139(2) 0.02597(15) 0.0646(6) Uani d . 1 . .
    H H3 0.7677 0.0288 0.0470 0.078 Uiso d R 1 . .
    H H4 0.6800 0.2140 0.0191 0.078 Uiso d R 1 . .
    O O2W 0.3261(3) 0.0875(3) 0.13170(15) 0.0775(7) Uani d . 1 . .
    H H1 0.4261 0.0988 0.1045 0.093 Uiso d R 1 . .
    H H2 0.2363 0.1863 0.1398 0.093 Uiso d R 1 . .
    O O6A 0.9142(16) 0.6736(12) 0.0261(8) 0.0346(14) Uani d P 0.54 . .
    O O7A 1.067(2) 0.456(2) 0.1681(9) 0.043(2) Uani d P 0.54 . .
    O O8A 0.8999(11) 0.7821(10) 0.1651(4) 0.0369(13) Uani d P 0.54 . .
    O O6B 0.899(2) 0.7323(15) 0.0381(10) 0.067(3) Uani d P 0.46 . .
    O O7B 1.059(2) 0.450(3) 0.1480(12) 0.069(5) Uani d P 0.46 . .
    O O8B 0.9427(13) 0.7255(13) 0.2012(5) 0.061(3) Uani d P 0.46 . .
loop_
    _atom_site_aniso_label
    _atom_site_aniso_U_11
    _atom_site_aniso_U_22
    _atom_site_aniso_U_33
    _atom_site_aniso_U_12
    _atom_site_aniso_U_13
    _atom_site_aniso_U_23
    S1 0.0283(3) 0.0327(3) 0.0301(3) -0.0149(3) 0.0043(2) -0.0138(3)
    O1 0.0453(10) 0.0311(9) 0.0315(9) -0.0208(8) 0.0095(7) -0.0101(7)
    O2 0.0694(13) 0.0418(10) 0.0434(11) -0.0385(10) 0.0200(9) -0.0212(8)
    O3 0.0580(12) 0.0550(11) 0.0329(10) -0.0313(10) 0.0116(8) -0.0246(8)
    O4 0.0455(10) 0.0261(8) 0.0295(9) -0.0185(8) 0.0071(7) -0.0101(7)
    O5 0.0406(10) 0.0809(13) 0.0468(11) -0.0340(10) 0.0169(8) -0.0454(10)
    C1 0.0241(11) 0.0258(11) 0.0273(12) -0.0086(10) -0.0008(9) -0.0061(10)
    C2 0.0267(11) 0.0224(11) 0.0249(12) -0.0098(9) 0.0003(9) -0.0068(9)
    C3 0.0311(12) 0.0291(12) 0.0326(13) -0.0152(10) 0.0024(10) -0.0105(10)
    C4 0.0380(13) 0.0367(13) 0.0367(14) -0.0181(11) 0.0011(10) -0.0197(11)
    C5 0.0292(12) 0.0394(13) 0.0235(12) -0.0107(11) 0.0007(9) -0.0133(10)
    C6 0.0332(13) 0.0296(12) 0.0269(12) -0.0140(10) 0.0017(9) -0.0056(10)
    C7 0.0267(12) 0.0236(11) 0.0287(12) -0.0085(10) -0.0020(9) -0.0080(10)
    C8 0.0374(13) 0.0267(12) 0.0318(13) -0.0123(11) 0.0066(10) -0.0154(10)
    C9 0.0250(11) 0.0253(11) 0.0280(12) -0.0090(10) 0.0009(9) -0.0091(10)
    C10 0.0275(11) 0.0263(11) 0.0253(12) -0.0090(10) 0.0012(9) -0.0093(9)
    C11 0.0296(13) 0.0463(14) 0.0379(14) -0.0203(12) 0.0054(10) -0.0180(12)
    C12 0.0363(14) 0.0562(16) 0.0432(15) -0.0268(13) 0.0056(11) -0.0299(13)
    C13 0.0318(13) 0.0403(13) 0.0272(12) -0.0145(11) 0.0030(9) -0.0163(11)
    C14 0.0239(11) 0.0253(11) 0.0257(12) -0.0096(9) -0.0003(9) -0.0064(9)
    C15 0.0257(11) 0.0262(11) 0.0272(12) -0.0084(10) -0.0033(9) -0.0101(9)
    O1W 0.0601(13) 0.0449(11) 0.0873(16) -0.0203(10) -0.0079(11) -0.0116(11)
    O2W 0.0639(15) 0.0834(15) 0.0737(16) -0.0237(13) 0.0042(11) -0.0139(12)
    O6A 0.036(2) 0.045(3) 0.023(2) -0.015(3) 0.0032(16) -0.011(2)
    O7A 0.029(3) 0.051(6) 0.043(3) -0.018(3) -0.009(2) 0.005(3)
    O8A 0.048(3) 0.048(3) 0.035(3) -0.031(2) 0.003(2) -0.024(2)
    O6B 0.056(5) 0.095(9) 0.041(6) -0.041(6) 0.002(4) 0.014(5)
    O7B 0.025(5) 0.032(5) 0.129(13) 0.000(4) 0.019(6) -0.018(7)
    O8B 0.051(5) 0.123(8) 0.053(5) -0.058(5) 0.022(3) -0.065(5)
_geom_special_details
;
All e.s.d.'s (except the e.s.d. in the dihedral angle between two l.s. planes)
are estimated using the full covariance matrix. The cell e.s.d.'s are taken
into account individually in the estimation of e.s.d.'s in distances, angles
and torsion angles; correlations between e.s.d.'s in cell parameters are only
used when they are defined by crystal symmetry. An approximate (isotropic)
treatment of cell e.s.d.'s is used for estimating e.s.d.'s involving l.s.
planes.
;
loop_
    _geom_bond_atom_site_label_1
    _geom_bond_atom_site_label_2
    _geom_bond_site_symmetry_2
    _geom_bond_distance
    _geom_bond_publ_flag
    S1 O6B . 1.394(14) ?
    S1 O8A . 1.404(7) ?
    S1 O7B . 1.412(16) ?
    S1 O7A . 1.438(14) ?
    S1 O6A . 1.487(11) ?
    S1 O8B . 1.501(8) ?
    S1 C14 . 1.766(2) ?
    O1 C1 . 1.262(2) ?
    O2 C3 . 1.356(3) ?
    O2 H2A . 0.8207 ?
    O3 C5 . 1.358(2) ?
    O3 H3A . 0.8205 ?
    O4 C8 . 1.350(2) ?
    O4 C7 . 1.372(2) ?
    O5 C13 . 1.360(2) ?
    O5 H5A . 0.8206 ?
    C1 C2 . 1.435(3) ?
    C1 C9 . 1.447(3) ?
    C2 C7 . 1.401(3) ?
    C2 C3 . 1.408(3) ?
    C3 C4 . 1.366(3) ?
    C4 C5 . 1.399(3) ?
    C4 H4A . 0.9300 ?
    C5 C6 . 1.374(3) ?
    C6 C7 . 1.375(3) ?
    C6 H6A . 0.9300 ?
    C8 C9 . 1.342(3) ?
    C8 H8A . 0.9300 ?
    C9 C10 . 1.487(3) ?
    C10 C15 . 1.385(3) ?
    C10 C11 . 1.389(3) ?
    C11 C12 . 1.384(3) ?
    C11 H11A . 0.9300 ?
    C12 C13 . 1.392(3) ?
    C12 H12A . 0.9300 ?
    C13 C14 . 1.390(3) ?
    C14 C15 . 1.395(3) ?
    C15 H15A . 0.9300 ?
    O1W H3 . 0.8508 ?
    O1W H4 . 0.8502 ?
    O2W H1 . 0.8500 ?
    O2W H2 . 0.8500 ?
loop_
    _geom_angle_atom_site_label_1
    _geom_angle_atom_site_label_2
    _geom_angle_atom_site_label_3
    _geom_angle_site_symmetry_1
    _geom_angle_site_symmetry_3
    _geom_angle
    _geom_angle_publ_flag
    O8A S1 O7A . . 117.5(7) ?
    O8A S1 O6A . . 110.1(4) ?
    O7A S1 O6A . . 110.5(6) ?
    O8A S1 C14 . . 105.6(3) ?
    O7A S1 C14 . . 107.8(7) ?
    O6A S1 C14 . . 104.3(5) ?
    O6B S1 O7B . . 115.3(8) ?
    O6B S1 O8B . . 112.3(5) ?
    O7B S1 O8B . . 107.7(8) ?
    O6B S1 C14 . . 108.5(6) ?
    O8A S1 C14 . . 105.6(3) ?
    O7B S1 C14 . . 106.3(9) ?
    O7A S1 C14 . . 107.8(7) ?
    O6A S1 C14 . . 104.3(5) ?
    O8B S1 C14 . . 106.2(4) ?
    C3 O2 H2A . . 109.4 ?
    C5 O3 H3A . . 109.5 ?
    C8 O4 C7 . . 118.66(16) ?
    C13 O5 H5A . . 109.4 ?
    O1 C1 C2 . . 121.64(19) ?
    O1 C1 C9 . . 122.13(19) ?
    C2 C1 C9 . . 116.23(18) ?
    C7 C2 C3 . . 116.69(19) ?
    C7 C2 C1 . . 120.75(19) ?
    C3 C2 C1 . . 122.53(19) ?
    O2 C3 C4 . . 119.2(2) ?
    O2 C3 C2 . . 119.6(2) ?
    C4 C3 C2 . . 121.2(2) ?
    C3 C4 C5 . . 119.6(2) ?
    C3 C4 H4A . . 120.2 ?
    C5 C4 H4A . . 120.2 ?
    O3 C5 C6 . . 117.1(2) ?
    O3 C5 C4 . . 121.6(2) ?
    C6 C5 C4 . . 121.3(2) ?
    C5 C6 C7 . . 118.1(2) ?
    C5 C6 H6A . . 121.0 ?
    C7 C6 H6A . . 121.0 ?
    O4 C7 C6 . . 116.80(19) ?
    O4 C7 C2 . . 120.09(19) ?
    C6 C7 C2 . . 123.1(2) ?
    C9 C8 O4 . . 125.7(2) ?
    C9 C8 H8A . . 117.2 ?
    O4 C8 H8A . . 117.2 ?
    C8 C9 C1 . . 118.4(2) ?
    C8 C9 C10 . . 119.97(19) ?
    C1 C9 C10 . . 121.67(18) ?
    C15 C10 C11 . . 118.0(2) ?
    C15 C10 C9 . . 120.2(2) ?
    C11 C10 C9 . . 121.7(2) ?
    C12 C11 C10 . . 120.9(2) ?
    C12 C11 H11A . . 119.5 ?
    C10 C11 H11A . . 119.5 ?
    C11 C12 C13 . . 120.7(2) ?
    C11 C12 H12A . . 119.6 ?
    C13 C12 H12A . . 119.6 ?
    O5 C13 C14 . . 124.9(2) ?
    O5 C13 C12 . . 116.1(2) ?
    C14 C13 C12 . . 119.0(2) ?
    C13 C14 C15 . . 119.4(2) ?
    C13 C14 S1 . . 122.28(16) ?
    C15 C14 S1 . . 118.27(17) ?
    C10 C15 C14 . . 121.9(2) ?
    C10 C15 H15A . . 119.1 ?
    C14 C15 H15A . . 119.1 ?
    H3 O1W H4 . . 105.1 ?
    H1 O2W H2 . . 116.1 ?
loop_
    _geom_hbond_atom_site_label_D
    _geom_hbond_atom_site_label_H
    _geom_hbond_atom_site_label_A
    _geom_hbond_site_symmetry_A
    _geom_hbond_distance_DH
    _geom_hbond_distance_HA
    _geom_hbond_distance_DA
    _geom_hbond_angle_DHA
    O2W H1 O1W 1_555 0.85 2.07 2.915(3) 173
    O2W H2 O7A 1_455 0.85 2.17 2.999(15) 165
    O2W H2 O6A 2_665 0.85 2.58 2.903(13) 104
    O2 H2A O1 1_555 0.82 1.85 2.580(2) 148
    O1W H3 O8A 1_545 0.85 2.23 2.968(7) 146
    O3 H3A O8A 2_676 0.82 1.89 2.705(8) 171
    O1W H4 O5 1_555 0.85 2.18 3.000(2) 162
    O5 H5A O6A 1_555 0.82 2.40 2.835(12) 114
    O5 H5A O6A 2_765 0.82 2.05 2.784(14) 148
    C6 H6A O7A 2_666 0.93 2.44 3.356(15) 169
    C8 H8A O2 1_545 0.93 2.31 3.217(3) 164
    C15 H15A O1 1_555 0.93 2.52 2.944(3) 108
    C15 H15A O8A 1_555 0.93 2.50 2.868(9) 104
data_global
_journal_date_recd_electronic     2009-03-20
_journal_date_accepted     2009-04-21
_journal_name_full     'Acta Crystallographica, Section E'
_journal_year     2009
_journal_volume     65
_journal_issue      5
_journal_page_first     o1137
_journal_page_last     o1138
_journal_paper_category     QO
_journal_coeditor_code     FL2244
_publ_contact_author_name     'Yong-Rong Xie'
_publ_contact_author_address
;
College of Chemistryand Life Science Gannan Normal University,
Ganzhou 341000, People's Republic of China
;
_publ_contact_author_email     'yongrongxie@yahoo.com.cn'
_publ_contact_author_fax     '86 0797 8386036'
_publ_contact_author_phone     '86 0797 8268653'
_publ_section_title
;
Genistein-3'-sulfonic acid dihydrate
;
loop_
    _publ_author_name
    _publ_author_footnote
    _publ_author_address
    'Zhang, Chang-Peng' .
;
Key Laboratory of Jiangxi University for Functional Materials Chemistry
Department of Chemistry and Life Science
Gannan Normal University
Ganzhou
Jiangxi 341000
People's Republic of China
;
    'Ni, Hao' .
;
Key Laboratory of Jiangxi University for Functional Materials Chemistry
Department of Chemistry and Life Science
Gannan Normal University
Ganzhou
Jiangxi 341000
People's Republic of China
;
    'Tu, Hai-Yan' .
;
Key Laboratory of Jiangxi University for Functional Materials Chemistry
Department of Chemistry and Life Science
Gannan Normal University
Ganzhou
Jiangxi 341000
People's Republic of China
;
    'Xie, Yong-Rong' .
;
Key Laboratory of Jiangxi University for Functional Materials Chemistry
Department of Chemistry and Life Science
Gannan Normal University
Ganzhou
Jiangxi 341000
People's Republic of China
;
    'Yang, Rui-Qing' .
;
Key Laboratory of Jiangxi University for Functional Materials Chemistry
Department of Chemistry and Life Science
Gannan Normal University
Ganzhou
Jiangxi 341000
People's Republic of China
;
