# Supplementary material for: Genistein-3′-sulfonic acid dihydrate
Source: Acta Crystallogr Sect E Struct Rep Online. 2009 Apr 30;65(Pt 5):o1137–8. doi: 10.1107/S1600536809014767 (PMC2977809; doi:10.1107/S1600536809014767)
Supplement: Supplementary file 2 [file e-65-o1137-Isup2.hkl]

# 
# h,k,l, Fc-squared, Fo-squared, sigma(Fo-squared) and status flag 
# 
data_I
_shelx_title ' 1 in P-1                         P-1' 
_shelx_refln_list_code          4 
_shelx_F_calc_maximum      137.39 
_exptl_crystal_F_000       398.00 
_reflns_d_resolution_high  0.7665 
 
loop_ 
 _symmetry_equiv_pos_as_xyz 
 'x, y, z' 
 '-x, -y, -z' 
 
_cell_length_a     7.9100 
_cell_length_b     8.1977 
_cell_length_c    14.3431 
_cell_angle_alpha  73.626 
_cell_angle_beta   80.346 
_cell_angle_gamma  65.498 
 
_shelx_F_squared_multiplier     1.000 
 
loop_ 
 _refln_index_h 
 _refln_index_k 
 _refln_index_l 
 _refln_F_squared_calc 
 _refln_F_squared_meas 
 _refln_F_squared_sigma 
 _refln_observed_status 
   1   0   0      346.57      356.34      9.77 o 
   2   0   0      821.28      849.53     14.17 o 
   3   0   0     2354.33     2439.92     44.23 o 
   4   0   0      525.25      499.02     15.64 o 
   5   0   0      578.38      540.93     18.44 o 
   6   0   0      166.40      150.40     11.22 o 
   7   0   0      198.49      216.10     14.64 o 
   8   0   0       12.64       18.28      9.66 o 
   9   0   0        2.83        1.31      7.31 o 
  -8   1   0       30.30       13.28      8.91 o 
  -7   1   0        3.05        0.26      5.04 o 
  -6   1   0       66.00       68.63     13.87 o 
  -5   1   0      381.45      349.37     15.07 o 
  -4   1   0      441.10      433.43     14.78 o 
  -3   1   0     1180.07     1178.54     27.45 o 
  -2   1   0      169.54      184.26      6.95 o 
  -1   1   0       94.14       78.72      4.36 o 
   0   1   0      351.24      314.97      9.14 o 
   2   1   0     2378.52     2610.43     74.67 o 
   3   1   0      351.26      372.26     11.48 o 
   4   1   0      730.20      748.01     28.14 o 
   5   1   0        9.11        6.50      3.07 o 
   6   1   0      335.33      332.40     16.06 o 
   7   1   0      207.53      208.33     14.25 o 
   8   1   0       48.16       57.07      9.84 o 
   9   1   0      168.04      172.05     24.50 o 
  -8   2   0       70.10       81.54     13.67 o 
  -7   2   0       45.00       46.40     13.84 o 
  -6   2   0       13.20        9.47      7.20 o 
  -5   2   0        3.47        2.31      4.10 o 
  -4   2   0      234.34      249.19     12.42 o 
  -3   2   0      238.14      220.76      9.44 o 
  -2   2   0      214.54      226.60      6.97 o 
  -1   2   0      212.76      284.83      5.86 o 
   0   2   0     2125.58     2240.47     19.94 o 
   1   2   0      651.08      657.06     16.34 o 
   2   2   0      731.93      695.64     19.56 o 
   3   2   0     5600.78     5665.44    197.19 o 
   4   2   0     2592.74     2721.38     48.15 o 
   5   2   0      258.89      250.55     12.50 o 
   6   2   0       24.48       28.96      6.03 o 
   7   2   0       71.49       63.28      9.04 o 
   8   2   0       16.03       13.59      5.79 o 
   9   2   0      165.47      170.43     16.28 o 
  -7   3   0        0.43        5.19      5.09 o 
  -6   3   0       44.94       50.23      9.62 o 
  -5   3   0       15.40       16.12      5.38 o 
  -4   3   0        1.31        3.74      3.38 o 
  -3   3   0       68.97       72.49      7.85 o 
  -2   3   0     1282.25     1295.38     25.08 o 
  -1   3   0       87.87       70.58      3.61 o 
   0   3   0      132.58      151.64      5.38 o 
   1   3   0     1419.03     1354.73     19.89 o 
   2   3   0       70.76       62.60      2.37 o 
   3   3   0      369.20      312.57      8.36 o 
   4   3   0       44.22       45.66      5.24 o 
   5   3   0      284.98      291.38     13.17 o 
   6   3   0      384.40      409.98     23.59 o 
   7   3   0       92.44      124.18     11.63 o 
   8   3   0       16.16       16.72      6.06 o 
   9   3   0       33.10       28.55      8.38 o 
  10   3   0       30.91       39.49     10.39 o 
  -7   4   0        5.36        0.21      5.13 o 
  -6   4   0       23.83       28.66      8.14 o 
  -5   4   0       45.51       51.56      9.56 o 
  -4   4   0       15.32        7.36      4.31 o 
  -3   4   0        7.03        2.06      2.82 o 
  -2   4   0      346.81      351.02     12.40 o 
  -1   4   0       55.14       67.53      4.60 o 
   0   4   0      372.64      360.78      7.94 o 
   1   4   0       32.70       28.99      2.17 o 
   2   4   0      301.71      283.31     11.20 o 
   3   4   0       58.61       59.87      3.02 o 
   4   4   0      119.39      119.92      5.66 o 
   5   4   0      377.82      383.62     14.80 o 
   6   4   0       27.96       26.90      5.76 o 
   7   4   0       42.96       48.17      8.07 o 
   8   4   0       60.99       75.41     18.18 o 
   9   4   0        2.59        2.61      4.81 o 
  10   4   0        0.01       -1.38      5.31 o 
  -6   5   0       33.77       33.72      9.58 o 
  -5   5   0       11.49       13.37      6.18 o 
  -4   5   0        6.17        6.81      4.60 o 
  -3   5   0      122.10      128.78     11.36 o 
  -2   5   0        1.44        1.23      2.46 o 
  -1   5   0      166.28      165.11     11.66 o 
   0   5   0      188.18      181.51      8.16 o 
   1   5   0      528.73      514.86     13.53 o 
   2   5   0        7.29       12.42      3.95 o 
   3   5   0        8.91       15.38      4.37 o 
   4   5   0      210.34      196.56     14.84 o 
   5   5   0       19.03       19.69      7.72 o 
   6   5   0      167.40      159.97     18.01 o 
   7   5   0       44.47       46.70     12.42 o 
   8   5   0        3.09        1.01      6.60 o 
   9   5   0       70.33       76.57     17.72 o 
  10   5   0       16.95       23.05     12.35 o 
  -5   6   0        0.50       -0.75      6.12 o 
  -4   6   0        8.56        4.66      6.83 o 
  -3   6   0        4.45       -1.16      5.41 o 
  -2   6   0       37.42       38.22      8.25 o 
  -1   6   0       14.70       15.52      5.46 o 
   0   6   0        7.83        5.50      3.69 o 
   1   6   0      148.12      144.59     11.07 o 
   2   6   0      796.62      764.67     24.21 o 
   3   6   0       88.84       90.59      8.90 o 
   4   6   0     1194.42     1161.81     29.34 o 
   5   6   0       62.20       69.33      9.45 o 
   6   6   0       42.91       34.35     11.08 o 
   7   6   0        8.34       -1.72      4.59 o 
   8   6   0       65.55       72.58     16.71 o 
   9   6   0       23.41       34.09     13.54 o 
  -4   7   0        3.48        5.67      8.35 o 
  -3   7   0        3.95       -1.90      5.74 o 
  -2   7   0       24.45       24.59      7.54 o 
  -1   7   0       12.86       16.19      6.18 o 
   0   7   0      112.78      107.33     12.00 o 
   1   7   0       70.12       60.14      9.26 o 
   2   7   0       31.57       17.95      5.92 o 
   3   7   0     1000.74      997.65     27.92 o 
   4   7   0       85.03      108.49     10.94 o 
   5   7   0        4.14        5.72      4.53 o 
   6   7   0       81.21       83.55     15.81 o 
   7   7   0        0.01        1.27      5.82 o 
   8   7   0        2.94        0.22      6.79 o 
   9   7   0       37.75       45.99     15.78 o 
  -2   8   0        8.16        9.63      7.37 o 
  -1   8   0        0.68        2.22      5.06 o 
   0   8   0       44.89       57.47     10.56 o 
   1   8   0       17.22       30.03      8.07 o 
   2   8   0       63.96       68.15     10.51 o 
   3   8   0       85.79       69.33     10.44 o 
   4   8   0        0.00        0.15      4.16 o 
   5   8   0        0.02       -0.32      4.96 o 
   6   8   0        5.48        4.14      5.13 o 
   7   8   0       94.95       95.26     18.65 o 
   8   8   0       42.59       45.24     15.03 o 
  -1   9   0        1.74       -3.02      8.35 o 
   0   9   0        0.84        1.61      5.46 o 
   1   9   0        0.51        1.68      4.96 o 
   2   9   0       24.89       25.03      7.96 o 
   3   9   0        0.80       -2.60      4.01 o 
   4   9   0       75.64       78.59     12.17 o 
   5   9   0        3.24        2.57      7.27 o 
   6   9   0       12.47       20.87      7.77 o 
   7   9   0       79.22      111.18     20.85 o 
   2  10   0       22.49       25.59      9.38 o 
   3  10   0       23.33       27.05      9.00 o 
   4  10   0       84.06       90.99     18.44 o 
   5  10   0        8.98        5.56      6.05 o 
  -5 -10   1        3.62       -4.21      7.09 o 
  -4 -10   1        0.02       -1.49      5.35 o 
  -3 -10   1        2.77        1.82      5.89 o 
  -7  -9   1        0.04        3.95      8.35 o 
  -6  -9   1       42.99       38.31      9.61 o 
  -5  -9   1        0.60        3.37      5.17 o 
  -4  -9   1      167.06      183.73     16.71 o 
  -3  -9   1        3.44       -0.49      4.58 o 
  -2  -9   1       38.32       31.23      8.77 o 
  -1  -9   1        1.70       -1.76      4.71 o 
   0  -9   1       15.31       11.29      6.71 o 
  -8  -8   1       11.37       13.13     10.63 o 
  -7  -8   1        5.80       -1.83      6.12 o 
  -6  -8   1       99.95      130.10     14.04 o 
  -5  -8   1        7.91       13.09      6.08 o 
  -4  -8   1      263.48      250.71     25.16 o 
  -3  -8   1        1.79        3.12      4.54 o 
  -2  -8   1       19.40       13.64      6.27 o 
  -1  -8   1        0.27       -0.01      3.78 o 
   0  -8   1       32.42       30.78      8.38 o 
   1  -8   1       28.48       30.07      8.70 o 
   2  -8   1        4.53        5.75      6.41 o 
  -9  -7   1       46.80       78.47     19.69 o 
  -8  -7   1       91.87      101.45     19.66 o 
  -7  -7   1        5.42        4.10      6.49 o 
  -6  -7   1        0.04        0.52      5.52 o 
  -5  -7   1       28.14       19.27      6.35 o 
  -4  -7   1      406.46      433.42     19.79 o 
  -3  -7   1      150.69      158.27     12.58 o 
  -2  -7   1        1.77        4.08      3.92 o 
  -1  -7   1      763.22      783.79     27.93 o 
   0  -7   1       42.48       30.01      7.66 o 
   1  -7   1        7.19        7.05      5.09 o 
   2  -7   1       23.68       21.97      7.49 o 
   3  -7   1       44.70       65.01     17.38 o 
  -9  -6   1       95.10      104.43     21.18 o 
  -8  -6   1      122.52      118.16     20.25 o 
  -7  -6   1       31.13       31.29     11.19 o 
  -6  -6   1       15.29       12.27      8.06 o 
  -5  -6   1      236.46      241.67     15.00 o 
  -4  -6   1       29.07       35.63      7.04 o 
  -3  -6   1      419.10      425.26     17.51 o 
  -2  -6   1      552.33      557.83     19.96 o 
  -1  -6   1        7.11        5.67      3.77 o 
   0  -6   1       38.10       37.00      8.06 o 
   1  -6   1       26.17       30.78      7.13 o 
   2  -6   1        1.31        0.60      3.61 o 
   3  -6   1       18.55       16.15      9.14 o 
   4  -6   1        5.43       15.52      9.81 o 
   5  -6   1       15.40        3.84      8.95 o 
  -9  -5   1       29.56       22.19     11.11 o 
  -8  -5   1        0.45        1.49      5.52 o 
  -7  -5   1       55.51       80.15     15.48 o 
  -6  -5   1       54.90       72.24     14.10 o 
  -5  -5   1       98.95       80.97     12.98 o 
  -4  -5   1      107.03      105.20      9.26 o 
  -3  -5   1      103.68      101.36      8.64 o 
  -2  -5   1      123.14      125.09      8.62 o 
  -1  -5   1      153.68      161.02      7.82 o 
   0  -5   1       18.65       25.85      5.74 o 
   1  -5   1      159.76      154.91     11.44 o 
   2  -5   1      175.04      169.87      9.77 o 
   3  -5   1        7.70        4.87      3.91 o 
   4  -5   1       31.06       34.26      7.97 o 
   5  -5   1       33.59       34.41      8.99 o 
   6  -5   1       54.23       56.43     11.36 o 
 -10  -4   1       52.76       71.38     13.25 o 
  -9  -4   1        2.54        2.62      5.08 o 
  -8  -4   1       14.17       12.78      5.53 o 
  -7  -4   1        6.58        8.20      4.20 o 
  -6  -4   1      296.00      313.43     17.46 o 
  -5  -4   1       70.45       68.73      5.60 o 
  -4  -4   1        3.71        3.70      1.65 o 
  -3  -4   1       16.11       17.90      2.11 o 
  -2  -4   1        9.82        9.56      2.41 o 
  -1  -4   1       15.59       13.65      1.91 o 
   0  -4   1      147.81      136.12      5.04 o 
   1  -4   1      103.72      116.95      6.68 o 
   2  -4   1      506.82      541.41     15.51 o 
   3  -4   1       47.05       44.49      7.27 o 
   4  -4   1       90.87       87.22     10.48 o 
   5  -4   1        0.01       -1.15      3.25 o 
   6  -4   1        4.83        3.39      5.03 o 
   7  -4   1       32.95       32.35      9.63 o 
 -10  -3   1       51.30       62.95     12.45 o 
  -9  -3   1      124.03      141.10     17.72 o 
  -8  -3   1        0.12       -0.38      3.76 o 
  -7  -3   1        0.03        0.92      3.27 o 
  -6  -3   1       24.69       23.98      5.78 o 
  -5  -3   1     1635.19     1751.47     97.94 o 
  -4  -3   1      445.21      441.53     18.65 o 
  -3  -3   1       76.76       66.95      3.66 o 
  -2  -3   1        0.12        0.57      0.88 o 
  -1  -3   1      240.57      314.05      6.64 o 
   0  -3   1       82.98       99.67      3.81 o 
   1  -3   1     1339.76     1275.96     22.38 o 
   2  -3   1      150.55      166.28      5.57 o 
   3  -3   1       84.57       90.46      8.70 o 
   4  -3   1      365.65      387.79     18.02 o 
   5  -3   1       22.40       12.68      5.12 o 
   6  -3   1        2.68        0.31      3.41 o 
   7  -3   1       14.72       14.34      6.73 o 
  -9  -2   1       55.14       65.83     16.93 o 
  -8  -2   1      132.21      147.74     14.58 o 
  -7  -2   1       26.04       30.68      7.19 o 
  -6  -2   1       50.33       48.77      7.50 o 
  -5  -2   1       42.06       38.64      6.01 o 
  -4  -2   1        1.08        1.85      2.95 o 
  -3  -2   1     5074.46     5341.91    147.88 o 
  -2  -2   1      278.73      265.17      5.63 o 
  -1  -2   1      634.49      693.21     10.48 o 
   0  -2   1     4035.84     4105.84     52.48 o 
   1  -2   1     3483.97     3806.17     28.66 o 
   2  -2   1      224.02      220.06      9.88 o 
   3  -2   1       74.45       68.71      7.43 o 
   4  -2   1      198.84      204.38     12.35 o 
   5  -2   1      206.19      197.30     13.68 o 
   6  -2   1       22.80       13.07      5.46 o 
   7  -2   1        5.35        3.88      4.82 o 
   8  -2   1        2.33        0.59      4.48 o 
  -9  -1   1       13.80       14.10      9.66 o 
  -8  -1   1       54.73       53.66      9.74 o 
  -7  -1   1       49.61       57.59      8.90 o 
  -6  -1   1      401.58      373.62     26.42 o 
  -5  -1   1        5.28        0.82      2.24 o 
  -4  -1   1      408.07      445.38     21.99 o 
  -3  -1   1     2100.14     2277.67     28.93 o 
  -2  -1   1     6278.03     6525.11     61.04 o 
  -1  -1   1     1163.15     1136.93     10.12 o 
   0  -1   1     9539.00     9528.16     48.71 o 
   1  -1   1       13.43       19.74      2.70 o 
   2  -1   1     1358.94     1508.85     18.74 o 
   3  -1   1      589.53      554.17     13.67 o 
   4  -1   1      120.69      110.54      7.58 o 
   5  -1   1      517.16      515.64     17.75 o 
   6  -1   1      304.06      284.50     23.83 o 
   7  -1   1       73.67       75.30     16.19 o 
   8  -1   1       55.34       39.91     13.65 o 
  -9   0   1       44.97       55.20     16.90 o 
  -8   0   1        3.22        1.16      5.89 o 
  -7   0   1       15.41       14.93      5.67 o 
  -6   0   1       36.16       33.17      6.70 o 
  -5   0   1      658.04      639.88     20.53 o 
  -4   0   1      650.79      660.56     18.46 o 
  -3   0   1       64.42       83.31      6.08 o 
  -2   0   1      497.25      500.92     11.56 o 
  -1   0   1        3.17        3.11      1.15 o 
   2   0   1    14467.26    13894.45    106.69 o 
   3   0   1     1055.73      995.76     18.31 o 
   4   0   1       12.25       23.53      4.23 o 
   5   0   1      395.93      401.36     18.52 o 
   6   0   1      110.32       99.86     10.48 o 
   7   0   1      193.71      196.93     21.11 o 
   8   0   1       27.20       16.71      9.51 o 
   9   0   1       79.00       72.39     18.65 o 
  -8   1   1       58.12       66.09     17.16 o 
  -7   1   1        9.98       10.37      7.65 o 
  -6   1   1      109.51      108.66     10.54 o 
  -5   1   1        4.43        0.90      2.62 o 
  -4   1   1       30.10       24.38      4.71 o 
  -3   1   1      456.80      464.49     16.49 o 
  -2   1   1      265.58      256.26      8.71 o 
  -1   1   1      553.85      593.12      8.60 o 
   1   1   1     5817.30     5823.33     85.26 o 
   2   1   1       34.64       39.41      3.44 o 
   3   1   1       77.68       68.93      5.23 o 
   4   1   1      873.54      921.66     20.60 o 
   5   1   1      180.61      202.93     11.20 o 
   6   1   1        1.73        0.20      2.61 o 
   7   1   1       60.94       53.64      8.46 o 
   8   1   1       33.84       46.36      8.90 o 
   9   1   1      109.00      135.61     22.60 o 
  -8   2   1        5.22        3.32      7.53 o 
  -7   2   1        0.27        1.27      5.63 o 
  -6   2   1      314.54      319.30     26.48 o 
  -5   2   1       53.88       53.37     11.94 o 
  -4   2   1        9.76        8.35      3.39 o 
  -3   2   1       29.40       39.39      4.95 o 
  -2   2   1      602.48      612.30     14.03 o 
  -1   2   1      579.58      558.94     10.47 o 
   0   2   1      927.00      889.91     10.11 o 
   1   2   1      154.77      149.15      8.32 o 
   2   2   1        0.05        1.49      1.38 o 
   3   2   1      424.97      406.58     15.22 o 
   4   2   1      730.51      742.04     25.79 o 
   5   2   1       91.59       85.01      7.61 o 
   6   2   1      406.00      414.64     17.55 o 
   7   2   1       81.28       95.20     10.49 o 
   8   2   1       40.52       34.79      7.84 o 
   9   2   1       42.83       47.05      9.98 o 
  -7   3   1        6.22        6.67      5.82 o 
  -6   3   1       75.17       82.04     11.74 o 
  -5   3   1       70.31       83.87     10.64 o 
  -4   3   1       35.76       38.66      8.37 o 
  -3   3   1       69.54       74.19      5.67 o 
  -2   3   1      243.55      273.11      9.84 o 
  -1   3   1      159.70      163.20      5.43 o 
   0   3   1       41.50       37.48      2.58 o 
   1   3   1      438.71      349.57     10.03 o 
   2   3   1      378.33      372.45     14.84 o 
   3   3   1        2.50        3.38      1.71 o 
   4   3   1        0.04        0.66      1.79 o 
   5   3   1       97.41      105.67      8.43 o 
   6   3   1       45.26       42.37      7.12 o 
   7   3   1       20.69       19.96      5.95 o 
   8   3   1       16.90       21.26      6.63 o 
   9   3   1        3.39        2.14      4.77 o 
  10   3   1       15.64       15.00      7.24 o 
  -7   4   1       20.57       13.36      7.22 o 
  -6   4   1        8.59        7.20      5.13 o 
  -5   4   1       53.04       47.33      9.14 o 
  -4   4   1      153.83      156.68     12.44 o 
  -3   4   1        0.73       -0.30      2.54 o 
  -2   4   1       50.28       64.43      6.01 o 
  -1   4   1       78.61       73.58      4.39 o 
   0   4   1      226.08      267.44      6.90 o 
   1   4   1      240.77      240.85      9.77 o 
   2   4   1       87.94      106.04      6.98 o 
   3   4   1      523.45      506.20      9.81 o 
   4   4   1       26.09       26.46      4.66 o 
   5   4   1       67.34       56.00      6.45 o 
   6   4   1       26.55       20.25      5.13 o 
   7   4   1      123.69      122.45     11.06 o 
   8   4   1        2.63        5.53      4.63 o 
   9   4   1        8.91        7.85      5.68 o 
  10   4   1        2.00        0.21      5.57 o 
  -6   5   1       10.39        8.11      6.29 o 
  -5   5   1        0.63        2.72      4.37 o 
  -4   5   1       27.97       30.66      7.60 o 
  -3   5   1       10.97       22.89      6.24 o 
  -2   5   1      400.68      403.51     14.31 o 
  -1   5   1      149.71      157.58      8.19 o 
   0   5   1      634.24      656.59     15.24 o 
   1   5   1      235.80      243.25      9.41 o 
   2   5   1      260.16      237.42     11.21 o 
   3   5   1        8.95        5.76      3.17 o 
   4   5   1      222.41      219.10     12.06 o 
   5   5   1      338.92      333.92     23.24 o 
   6   5   1       52.25       46.73     11.45 o 
   7   5   1        1.10        2.87      5.30 o 
   8   5   1        7.22        7.80      8.17 o 
   9   5   1       75.46       76.35     17.72 o 
  10   5   1       42.32       59.82     17.57 o 
  -5   6   1        3.50        6.00      8.24 o 
  -4   6   1        2.91        0.63      5.22 o 
  -3   6   1       12.41       16.71      8.84 o 
  -2   6   1      155.31      152.39     13.27 o 
  -1   6   1      199.94      186.70     13.49 o 
   0   6   1       62.69       71.86      8.86 o 
   1   6   1        4.61        5.06      2.79 o 
   2   6   1        2.58        3.20      3.19 o 
   3   6   1      287.96      276.29     13.77 o 
   4   6   1      156.84      161.37     15.91 o 
   5   6   1       16.76       14.01      5.29 o 
   6   6   1      116.33      122.67     17.12 o 
   7   6   1       50.26       46.55     13.28 o 
   8   6   1        0.55       -1.23      5.82 o 
   9   6   1       41.69       43.75     15.03 o 
  10   6   1       19.94       18.80     11.56 o 
  -4   7   1       33.26       28.61     12.94 o 
  -3   7   1       60.40       63.85     16.37 o 
  -2   7   1       37.32       30.65      8.13 o 
  -1   7   1       29.55       30.99      7.66 o 
   0   7   1       50.29       56.09      9.26 o 
   1   7   1      133.09      126.15     15.46 o 
   2   7   1      261.44      278.60     12.39 o 
   3   7   1      819.73      783.09     24.54 o 
   4   7   1       13.39       15.09      5.68 o 
   5   7   1     1516.07     1443.59     36.01 o 
   6   7   1       25.20       28.08     10.70 o 
   7   7   1      180.80      170.30     22.15 o 
   8   7   1      145.32      150.01     22.60 o 
   9   7   1       16.69       24.09     11.49 o 
  -2   8   1       66.66       58.12     11.73 o 
  -1   8   1        3.46        4.58      5.28 o 
   0   8   1       29.76       29.64      8.05 o 
   1   8   1        5.06        5.82      4.67 o 
   2   8   1       31.55       28.01      7.39 o 
   3   8   1      126.35      131.42     12.63 o 
   4   8   1       61.23       83.73     10.45 o 
   5   8   1       48.36       60.41      9.78 o 
   6   8   1       37.76       40.86      8.90 o 
   7   8   1       33.80       27.49     12.08 o 
   8   8   1       51.76       65.68     17.75 o 
   9   8   1        8.44        0.45      8.06 o 
  -1   9   1        6.61       13.10      7.37 o 
   0   9   1       10.80       10.14      6.54 o 
   1   9   1       30.78       32.29      8.90 o 
   2   9   1        8.36        6.41      5.42 o 
   3   9   1       29.19       27.24      8.09 o 
   4   9   1       72.53       80.61     11.86 o 
   5   9   1        5.05       12.16      6.29 o 
   6   9   1       98.38       88.58     17.83 o 
   7   9   1        1.78        8.69      8.69 o 
   8   9   1       17.61       21.07     12.01 o 
   2  10   1       15.13       14.83      7.36 o 
   3  10   1       39.34       49.67     11.27 o 
   4  10   1        0.01        1.23      7.46 o 
   5  10   1       32.94       23.35     12.12 o 
  -7  -9   2       63.88       72.10     17.87 o 
  -6  -9   2       19.69       14.66     11.00 o 
  -5  -9   2       21.38       15.22      7.31 o 
  -4  -9   2       31.94       37.87      9.67 o 
  -3  -9   2        9.69        6.17      5.87 o 
  -2  -9   2       15.22       24.18      8.34 o 
  -1  -9   2       10.11       10.13      6.80 o 
   0  -9   2        4.21        9.86      6.81 o 
  -8  -8   2       86.99      120.43     22.42 o 
  -7  -8   2        0.35        5.04      8.02 o 
  -6  -8   2        8.26       12.66      6.43 o 
  -5  -8   2       12.61       18.90      6.79 o 
  -4  -8   2      219.77      204.97     18.01 o 
  -3  -8   2      234.38      255.20     17.64 o 
  -2  -8   2       63.56       55.04     10.09 o 
  -1  -8   2       56.46       58.04     10.69 o 
   0  -8   2        3.44        3.63      4.74 o 
   1  -8   2       34.98       24.91      8.28 o 
   2  -8   2        4.47        8.09      9.70 o 
  -9  -7   2       18.79       18.13     11.00 o 
  -8  -7   2       44.49       34.46     13.87 o 
  -7  -7   2       71.84       84.81     17.27 o 
  -6  -7   2       66.90       69.07     15.03 o 
  -5  -7   2        0.02       -0.27      3.55 o 
  -4  -7   2       26.66       23.25      6.60 o 
  -3  -7   2      283.97      289.13     17.06 o 
  -2  -7   2      262.76      268.14     16.65 o 
  -1  -7   2      423.49      389.94     20.39 o 
   0  -7   2        7.92        4.60      4.96 o 
   1  -7   2      111.00      119.51     13.63 o 
   2  -7   2        0.02        1.61      4.26 o 
   3  -7   2       29.80       36.59     13.95 o 
  -9  -6   2       38.72       36.18     13.91 o 
  -8  -6   2        8.74       11.26      9.29 o 
  -7  -6   2       42.16       28.23     10.97 o 
  -6  -6   2       36.22       47.74     12.57 o 
  -5  -6   2      150.05      147.26     12.13 o 
  -4  -6   2       10.47       13.23      4.97 o 
  -3  -6   2       31.22       34.09      7.40 o 
  -2  -6   2      199.39      193.09      9.88 o 
  -1  -6   2      481.44      495.14     20.76 o 
   0  -6   2     1182.22     1192.80     33.08 o 
   1  -6   2       15.34       10.03      4.90 o 
   2  -6   2       32.19       39.99      8.79 o 
   3  -6   2        2.75        4.44      6.71 o 
   4  -6   2       27.37       34.39     13.61 o 
   5  -6   2       12.11        9.62      8.95 o 
  -9  -5   2       40.13       34.61     13.76 o 
  -8  -5   2       63.26       70.45     16.71 o 
  -7  -5   2       17.97       14.40      8.73 o 
  -6  -5   2       68.32       73.48     14.06 o 
  -5  -5   2       47.22       57.21     11.94 o 
  -4  -5   2        4.75        4.47      3.67 o 
  -3  -5   2      215.48      210.94     11.99 o 
  -2  -5   2        6.06        7.46      2.79 o 
  -1  -5   2       32.08       34.07      4.94 o 
   0  -5   2       34.70       43.68      7.06 o 
   1  -5   2      206.17      182.59     12.66 o 
   2  -5   2        2.76        5.73      4.02 o 
   3  -5   2        1.03        0.69      3.03 o 
   4  -5   2        3.10       -0.58      3.67 o 
   5  -5   2        2.67        2.87      6.15 o 
   6  -5   2        6.78       11.34      9.21 o 
  -9  -4   2        8.47       15.68      5.45 o 
  -8  -4   2       59.64       70.50      8.61 o 
  -7  -4   2       26.25       23.21      5.08 o 
  -6  -4   2        2.74        0.25      2.29 o 
  -5  -4   2       32.41       40.76      4.82 o 
  -4  -4   2        0.20        0.61      1.47 o 
  -3  -4   2       16.94       13.29      2.19 o 
  -2  -4   2      128.80      148.47      6.58 o 
  -1  -4   2      296.94      274.98      7.04 o 
   0  -4   2       91.12       83.38      4.21 o 
   1  -4   2      184.22      197.44      8.83 o 
   2  -4   2       25.54       24.06      4.32 o 
   3  -4   2      177.63      178.08     14.73 o 
   4  -4   2      245.93      275.68     18.31 o 
   5  -4   2        0.86        4.61      4.56 o 
   6  -4   2       19.69       32.72      8.87 o 
  -9  -3   2        0.40        2.56      4.15 o 
  -8  -3   2       76.21       77.50     12.01 o 
  -7  -3   2        4.93       10.89      5.14 o 
  -6  -3   2       59.00       59.60      8.06 o 
  -5  -3   2       68.47       71.81      6.11 o 
  -4  -3   2      107.61      131.62      7.64 o 
  -3  -3   2     4644.76     4905.08     95.24 o 
  -2  -3   2      862.64      861.17     15.95 o 
  -1  -3   2      331.49      392.32      7.56 o 
   0  -3   2       28.49       20.33      2.14 o 
   1  -3   2      101.42       97.00      6.67 o 
   2  -3   2       70.15       86.29      7.30 o 
   3  -3   2      256.51      262.72     13.67 o 
   4  -3   2       35.11       37.05      7.09 o 
   5  -3   2       23.54       21.80      6.49 o 
   6  -3   2       49.37       50.26      9.86 o 
   7  -3   2        3.69       11.06      6.39 o 
  -9  -2   2       25.79       23.49      8.12 o 
  -8  -2   2      217.22      221.59     16.53 o 
  -7  -2   2        0.12        0.34      3.14 o 
  -6  -2   2      122.18      114.72     10.25 o 
  -5  -2   2       58.71       48.99      6.67 o 
  -4  -2   2       21.12       16.83      4.62 o 
  -3  -2   2      498.60      511.09     11.25 o 
  -2  -2   2      396.62      395.32      7.50 o 
  -1  -2   2      264.30      230.29      6.45 o 
   0  -2   2       19.25       19.39      3.91 o 
   1  -2   2      407.11      376.28      9.49 o 
   2  -2   2      885.55      906.37     20.29 o 
   3  -2   2      317.16      314.52     13.75 o 
   4  -2   2      101.66       92.53      9.17 o 
   5  -2   2      120.09      111.63     11.14 o 
   6  -2   2        2.74        3.36      3.79 o 
   7  -2   2       35.23       39.53      9.32 o 
   8  -2   2       18.05       13.32      6.87 o 
  -9  -1   2       26.12       24.69      8.18 o 
  -8  -1   2       14.12       14.80      6.15 o 
  -7  -1   2        6.11        6.82      4.40 o 
  -6  -1   2       89.06       81.43      9.36 o 
  -5  -1   2       41.41       46.71      6.74 o 
  -4  -1   2      273.38      273.16     12.15 o 
  -3  -1   2       42.95       24.77      3.97 o 
  -2  -1   2      286.61      286.29     11.99 o 
  -1  -1   2      982.24     1043.99     11.35 o 
   0  -1   2        4.03        1.46      1.28 o 
   1  -1   2    18874.67    17435.81    155.01 o 
   2  -1   2      712.74      677.47     15.72 o 
   3  -1   2      554.30      613.24     11.97 o 
   4  -1   2      171.26      161.44     11.06 o 
   6  -1   2      139.19      126.40     17.57 o 
   7  -1   2       10.37       10.29      7.72 o 
   8  -1   2       17.01       19.12      7.24 o 
  -9   0   2       12.35       14.43     10.52 o 
  -8   0   2        7.00        4.14      7.16 o 
  -7   0   2       79.61       81.27     14.62 o 
  -6   0   2       28.33       23.32      5.90 o 
  -5   0   2       93.44       91.83      8.59 o 
  -4   0   2      219.58      198.75     12.31 o 
  -3   0   2      458.13      453.93     13.87 o 
  -2   0   2     2122.39     2076.68     24.99 o 
  -1   0   2     1344.71     1298.93     13.08 o 
   1   0   2     1004.93     1051.59     19.88 o 
   2   0   2    16385.20    16106.33    439.58 o 
   3   0   2       22.26       13.94      3.06 o 
   4   0   2     2038.73     2173.30     61.20 o 
   5   0   2       91.04       88.04     11.84 o 
   6   0   2        2.68        4.99      3.45 o 
   7   0   2       34.57       30.47     10.78 o 
   8   0   2       40.75       49.72     14.70 o 
   9   0   2        0.32       -3.51      6.00 o 
  -8   1   2       48.25       46.10     14.81 o 
  -7   1   2      196.97      191.71     22.01 o 
  -6   1   2      754.06      726.83     25.19 o 
  -5   1   2       74.54       70.73      8.19 o 
  -4   1   2       39.61       41.69      5.82 o 
  -3   1   2       34.61       37.86      4.90 o 
  -2   1   2      532.07      537.31     13.33 o 
  -1   1   2      489.22      506.92     12.13 o 
   0   1   2     1137.46     1157.87     12.72 o 
   1   1   2       15.60       20.28      2.15 o 
   2   1   2      460.91      505.32     10.96 o 
   3   1   2      823.59      815.53     16.52 o 
   4   1   2      811.05      737.96     18.31 o 
   5   1   2      287.46      299.24     13.41 o 
   6   1   2        7.07        9.53      4.05 o 
   7   1   2        5.53        4.94      3.85 o 
   8   1   2        7.92       11.11      7.87 o 
   9   1   2        4.69        4.74      7.35 o 
  -8   2   2        9.29       14.32     10.07 o 
  -7   2   2       55.22       52.22     14.81 o 
  -6   2   2       14.20       10.07      7.31 o 
  -5   2   2      136.24      133.45     12.16 o 
  -4   2   2      532.11      557.60     18.44 o 
  -3   2   2       52.17       44.63      5.49 o 
  -2   2   2      128.10      149.02      6.28 o 
  -1   2   2       14.56       12.06      2.26 o 
   0   2   2     3405.18     3370.05     23.47 o 
   1   2   2     1830.74     1822.07     16.87 o 
   2   2   2     2166.80     2308.81     67.02 o 
   3   2   2      317.94      298.13     10.11 o 
   4   2   2       46.46       40.77      5.08 o 
   5   2   2      134.25      141.19      9.40 o 
   6   2   2        9.02       15.04      4.66 o 
   7   2   2       75.56       83.21      9.89 o 
   8   2   2       46.02       56.55      9.37 o 
   9   2   2        9.17        6.53      7.83 o 
  10   2   2        8.58        8.02      8.62 o 
  -7   3   2       25.58       26.07      8.47 o 
  -6   3   2        1.09        0.32      3.77 o 
  -5   3   2      155.77      165.08     18.54 o 
  -4   3   2      260.66      263.17     20.89 o 
  -3   3   2      729.55      722.30     16.48 o 
  -2   3   2       11.08        7.68      2.52 o 
  -1   3   2      158.11      181.46      5.89 o 
   0   3   2     3415.70     3617.70     24.27 o 
   1   3   2     2662.13     2591.46     20.97 o 
   2   3   2      548.66      520.33     26.39 o 
   3   3   2      415.94      400.67     17.77 o 
   4   3   2      278.44      271.45     23.07 o 
   5   3   2      179.59      177.44     10.33 o 
   6   3   2      456.97      427.96     17.61 o 
   7   3   2      278.63      259.87     15.29 o 
   8   3   2        2.43        3.31      4.20 o 
   9   3   2       14.05       17.78      6.83 o 
  10   3   2       16.36       16.28      7.48 o 
  -7   4   2       13.06        1.10      5.37 o 
  -6   4   2      154.49      142.85     21.74 o 
  -5   4   2       96.96      102.51     12.25 o 
  -4   4   2      236.29      221.66     14.59 o 
  -3   4   2        0.46        0.29      2.65 o 
  -2   4   2     1266.52     1309.09     26.34 o 
  -1   4   2      132.11      145.13      5.94 o 
   0   4   2     1642.73     1758.79     18.01 o 
   1   4   2       58.14       74.31      2.60 o 
   2   4   2      318.41      286.69     12.25 o 
   3   4   2      739.02      709.31     28.44 o 
   4   4   2      116.47      134.14      7.65 o 
   5   4   2     1138.07     1091.20     53.69 o 
   6   4   2        0.47       -1.07      2.48 o 
   7   4   2        0.26        2.26      3.37 o 
   8   4   2       33.83       31.96      7.52 o 
   9   4   2       65.90       75.19     11.65 o 
  10   4   2       30.61       33.03      9.30 o 
  -6   5   2      289.01      281.59     29.24 o 
  -5   5   2        7.79        1.59      4.37 o 
  -4   5   2       12.27       10.48      5.22 o 
  -3   5   2       30.85       28.50      6.78 o 
  -2   5   2      191.90      181.71      9.76 o 
  -1   5   2      233.18      240.71      8.27 o 
   0   5   2      626.42      642.13     13.26 o 
   1   5   2      197.36      232.40      9.16 o 
   2   5   2       43.52       36.54      5.15 o 
   3   5   2       88.74       78.24     10.26 o 
   4   5   2      336.82      336.75     14.25 o 
   5   5   2      873.78      827.29     35.77 o 
   6   5   2       88.97       84.44     14.21 o 
   7   5   2      111.17      120.25     17.46 o 
   8   5   2        9.98        6.75      7.01 o 
   9   5   2       54.32       62.70     16.37 o 
  10   5   2       51.44       64.34     18.28 o 
  -5   6   2       10.50       11.15      9.44 o 
  -4   6   2       10.51       21.89     10.85 o 
  -3   6   2        5.08        7.35      6.53 o 
  -2   6   2        0.40        3.05      3.69 o 
  -1   6   2      168.74      149.73     11.99 o 
   0   6   2      217.27      221.72     18.59 o 
   1   6   2      461.73      486.62     14.59 o 
   2   6   2       13.66        8.36      3.73 o 
   3   6   2       52.12       58.10      7.28 o 
   4   6   2      775.22      779.45     27.34 o 
   5   6   2     2059.27     1960.07     57.33 o 
   6   6   2      150.66      168.02     18.69 o 
   7   6   2      207.23      211.25     22.08 o 
   8   6   2      204.51      198.12     23.12 o 
   9   6   2        0.02        0.60      6.97 o 
  10   6   2        7.19       13.87     10.70 o 
  -4   7   2       12.39       19.17     11.64 o 
  -3   7   2       14.37       22.01     10.70 o 
  -2   7   2       56.15       54.10     10.13 o 
  -1   7   2        0.71        2.18      4.00 o 
   0   7   2       61.72       61.89      9.47 o 
   1   7   2      292.23      315.15     16.95 o 
   2   7   2       81.80       87.08      7.76 o 
   3   7   2       51.99       43.17      7.38 o 
   4   7   2      469.18      446.93     19.04 o 
   5   7   2      382.51      413.19     19.08 o 
   6   7   2       17.06       13.09      7.91 o 
   7   7   2      345.89      364.32     29.69 o 
   8   7   2       60.85       57.10     15.93 o 
   9   7   2      116.56      121.63     22.04 o 
  -2   8   2        9.23       11.88      6.71 o 
  -1   8   2        1.52        0.10      4.17 o 
   0   8   2       12.83        8.32      5.47 o 
   1   8   2       15.93       10.06      5.25 o 
   2   8   2       16.78        9.45      4.88 o 
   3   8   2       55.25       64.54      7.74 o 
   4   8   2       51.93       56.27      8.96 o 
   5   8   2        7.01        9.04      5.34 o 
   6   8   2       10.27       23.01     10.44 o 
   7   8   2       33.67       50.57     14.84 o 
   8   8   2       81.48      116.33     21.07 o 
   9   8   2       49.46       31.96     14.36 o 
  -1   9   2       56.80       57.94     12.16 o 
   0   9   2        3.46        4.59      5.72 o 
   1   9   2        9.73        6.74      5.56 o 
   2   9   2        2.59        5.31      5.29 o 
   3   9   2       30.34       24.50      7.55 o 
   4   9   2       34.26       28.35     11.86 o 
   5   9   2      144.48      152.88     20.89 o 
   6   9   2        1.66       -4.14      6.49 o 
   7   9   2       10.70       12.98      9.81 o 
   8   9   2       57.67       51.28     16.00 o 
   1  10   2        0.46       -1.49      7.80 o 
   2  10   2       96.66       98.65     21.15 o 
   3  10   2       50.24       59.75     17.16 o 
   4  10   2       61.59       65.57     17.60 o 
   5  10   2        9.73       11.97     10.07 o 
   6  10   2        0.85       -2.91      7.68 o 
  -6  -9   3       20.19       21.82     12.12 o 
  -5  -9   3       94.27       97.41     13.95 o 
  -4  -9   3        0.45        0.81      5.02 o 
  -3  -9   3       70.23       76.57     12.81 o 
  -2  -9   3        5.47        8.03      6.35 o 
  -1  -9   3        2.85        2.02      5.81 o 
  -8  -8   3       41.14       43.53     15.52 o 
  -7  -8   3        9.18       29.91     12.76 o 
  -6  -8   3       22.76       15.55      7.09 o 
  -5  -8   3        0.74        0.42      4.63 o 
  -4  -8   3        4.86        6.07      5.45 o 
  -3  -8   3       27.85       31.17      8.46 o 
  -2  -8   3       23.83       29.63      8.15 o 
  -1  -8   3       19.07       18.55      7.13 o 
   0  -8   3       71.11       73.92     12.23 o 
   1  -8   3        8.22        1.32      5.11 o 
   2  -8   3        0.57        4.21      8.69 o 
  -8  -7   3        2.36        2.35      7.87 o 
  -7  -7   3       39.19       44.01     13.80 o 
  -6  -7   3       19.66       22.90     10.03 o 
  -5  -7   3       31.85       27.50      7.65 o 
  -4  -7   3       99.29      105.26      9.33 o 
  -3  -7   3        8.18        5.96      4.42 o 
  -2  -7   3        8.19        6.52      4.49 o 
  -1  -7   3      268.84      251.34     16.95 o 
   0  -7   3      154.20      143.01     20.05 o 
   1  -7   3       75.43       67.99     11.35 o 
   2  -7   3       25.51       25.25     11.56 o 
   3  -7   3        1.16        1.94      6.79 o 
  -9  -6   3        4.27        5.07      8.47 o 
  -8  -6   3       19.41       24.06     11.38 o 
  -7  -6   3      121.76      112.90     18.91 o 
  -6  -6   3       10.68       16.15      8.17 o 
  -5  -6   3       74.38       82.31     10.40 o 
  -4  -6   3       22.31       21.34      5.99 o 
  -3  -6   3       73.45       75.28      7.24 o 
  -2  -6   3       28.21       32.74      7.17 o 
  -1  -6   3       21.65       22.86      6.26 o 
   0  -6   3      126.75      117.19     11.85 o 
   1  -6   3      158.07      152.06     13.50 o 
   2  -6   3      162.27      164.91     14.32 o 
   3  -6   3       36.89       38.94     12.98 o 
   4  -6   3        0.00       -3.28      4.62 o 
  -9  -5   3       21.75       22.15     11.52 o 
  -8  -5   3      215.05      213.64     24.84 o 
  -7  -5   3       63.84       54.90     13.91 o 
  -6  -5   3        5.97       10.14      6.97 o 
  -5  -5   3       21.04       17.72      8.24 o 
  -4  -5   3       11.53       14.27      4.96 o 
  -3  -5   3       34.50       27.89      5.78 o 
  -2  -5   3        7.25        9.21      3.00 o 
  -1  -5   3       27.50       28.45      5.93 o 
   0  -5   3       18.32       22.14      5.69 o 
   1  -5   3        9.18       10.45      4.62 o 
   2  -5   3       43.28       36.87      7.73 o 
   3  -5   3       33.02       30.06     10.70 o 
   4  -5   3        0.50       -0.04      5.22 o 
   5  -5   3        2.73        3.02      6.83 o 
  -9  -4   3        6.44       10.87      6.04 o 
  -8  -4   3       59.61       55.87      7.90 o 
  -7  -4   3        3.65        9.71      3.93 o 
  -6  -4   3       25.61       13.53      3.78 o 
  -5  -4   3        0.51        0.90      2.07 o 
  -4  -4   3      193.39      181.47      7.15 o 
  -3  -4   3       38.04       38.70      4.30 o 
  -2  -4   3       26.02       33.39      3.24 o 
  -1  -4   3        0.35        0.64      1.35 o 
   0  -4   3       15.55       18.38      3.35 o 
   1  -4   3       73.24       77.54      6.19 o 
   2  -4   3       50.17       49.49      7.11 o 
   3  -4   3        0.90        0.31      2.78 o 
   4  -4   3       15.28        7.99      4.49 o 
   5  -4   3       47.15       38.64      8.88 o 
   6  -4   3       69.48       58.29     11.37 o 
  -9  -3   3        5.65        3.17      4.12 o 
  -8  -3   3       24.54       24.01      5.98 o 
  -7  -3   3        1.04        1.34      2.79 o 
  -6  -3   3       95.33       91.18      7.80 o 
  -5  -3   3        0.65       -0.06      1.77 o 
  -4  -3   3       18.23       17.66      3.29 o 
  -3  -3   3     1124.62     1200.25     16.01 o 
  -2  -3   3      278.73      232.61     12.46 o 
  -1  -3   3      384.13      370.57      7.96 o 
   0  -3   3      244.66      224.75      6.48 o 
   1  -3   3     1855.38     1863.33     24.67 o 
   2  -3   3      378.19      408.11     15.56 o 
   3  -3   3       18.46       12.30      4.44 o 
   4  -3   3       72.21       59.80      8.73 o 
   5  -3   3       76.65       95.55     11.44 o 
   6  -3   3        5.39        4.22      4.58 o 
   7  -3   3        0.55        1.56      4.90 o 
  -9  -2   3       11.78        8.25      5.08 o 
  -8  -2   3       30.47       31.11      6.55 o 
  -7  -2   3        8.89        6.16      3.36 o 
  -6  -2   3       37.97       38.34      5.79 o 
  -5  -2   3      620.68      605.83     16.57 o 
  -4  -2   3      324.44      333.31     11.01 o 
  -3  -2   3        0.28        0.16      1.33 o 
  -2  -2   3       39.96       72.72      3.72 o 
  -1  -2   3       73.76       59.90      3.12 o 
   0  -2   3      341.56      396.17      7.00 o 
   1  -2   3      136.32      140.50      6.26 o 
   2  -2   3       57.72       77.08      6.71 o 
   3  -2   3      145.99      123.48      8.99 o 
   4  -2   3        7.05       10.00      4.11 o 
   5  -2   3        2.64        2.85      3.47 o 
   6  -2   3       11.81        9.71      5.09 o 
   7  -2   3       15.66       20.08      7.03 o 
   8  -2   3        4.31        1.95      5.28 o 
  -9  -1   3      157.15      175.30     14.75 o 
  -8  -1   3      319.50      346.49     20.96 o 
  -7  -1   3       61.09       61.10      9.69 o 
  -6  -1   3       23.91       24.26      5.99 o 
  -5  -1   3       80.06       77.83      8.43 o 
  -4  -1   3      579.15      555.60     14.49 o 
  -3  -1   3     1045.79     1021.06     21.23 o 
  -2  -1   3       80.42       72.60      4.27 o 
  -1  -1   3     1963.74     1867.93     24.15 o 
   0  -1   3     4186.84     4304.98     49.51 o 
   1  -1   3     3331.78     3187.92     30.68 o 
   2  -1   3      369.54      402.56     12.63 o 
   3  -1   3      687.53      725.77     19.99 o 
   4  -1   3     1763.06     1612.01     32.33 o 
   5  -1   3       13.80       15.31      5.19 o 
   6  -1   3        5.10        2.22      3.40 o 
   7  -1   3        5.03        6.90      4.87 o 
   8  -1   3       23.86       33.26      9.16 o 
  -9   0   3       43.95       67.21     18.61 o 
  -8   0   3       66.15       73.44     11.79 o 
  -7   0   3       98.57       96.06     11.59 o 
  -6   0   3       45.55       45.64      8.01 o 
  -5   0   3       35.01       28.95      5.98 o 
  -4   0   3       77.81       84.37      7.70 o 
  -3   0   3       97.98      105.91      7.26 o 
  -2   0   3      917.75      862.92     14.14 o 
  -1   0   3     1888.78     1890.17     17.81 o 
   0   0   3     2402.48     2367.87     21.37 o 
   1   0   3       15.34       17.19      3.88 o 
   2   0   3     3282.20     3227.72     34.09 o 
   3   0   3       14.99       20.16      3.39 o 
   4   0   3     1547.09     1618.99     26.58 o 
   5   0   3      164.87      171.10     11.82 o 
   6   0   3       47.78       52.44     12.12 o 
   7   0   3        7.55       13.84      7.42 o 
   8   0   3        0.09       -0.41      5.93 o 
   9   0   3        0.11       -4.77      6.56 o 
  -8   1   3        2.18       -0.04      6.53 o 
  -7   1   3      150.35      160.53     14.34 o 
  -6   1   3        1.50        2.33      3.42 o 
  -5   1   3      401.37      411.23     17.84 o 
  -4   1   3     1576.34     1640.03     31.67 o 
  -3   1   3       95.65       85.31      6.75 o 
  -2   1   3      967.40      988.93     18.34 o 
  -1   1   3      310.98      287.56      5.85 o 
   0   1   3     1109.57     1147.15     21.52 o 
   1   1   3     1788.98     1732.29     18.79 o 
   2   1   3     1675.60     1624.38     20.42 o 
   3   1   3      204.72      239.46      9.29 o 
   4   1   3      192.27      195.97      9.73 o 
   5   1   3      362.05      374.10     14.86 o 
   6   1   3      178.65      176.97     11.65 o 
   7   1   3      231.69      213.81     13.99 o 
   8   1   3       28.10       31.44     12.16 o 
   9   1   3        3.86        4.14      7.31 o 
  -8   2   3        0.54        6.42      7.57 o 
  -7   2   3       61.18       78.66     17.38 o 
  -6   2   3        5.02        0.93      5.41 o 
  -5   2   3      852.18      908.82     26.90 o 
  -4   2   3        6.68        7.08      3.45 o 
  -3   2   3       10.99        7.50      2.93 o 
  -2   2   3      503.06      502.14     11.61 o 
  -1   2   3     1364.67     1300.91     21.03 o 
   0   2   3      153.64      137.34      4.77 o 
   1   2   3      257.01      233.03      7.23 o 
   2   2   3     4059.84     4023.28     32.43 o 
   3   2   3     1178.29     1094.95     19.55 o 
   4   2   3        1.64        4.55      2.57 o 
   5   2   3        6.92        6.44      3.15 o 
   6   2   3      100.70       90.58      9.04 o 
   7   2   3       68.88       69.79      9.15 o 
   8   2   3        2.02        4.94      4.60 o 
   9   2   3        5.77       10.22      7.80 o 
  -7   3   3       15.61       15.11     10.26 o 
  -6   3   3       27.44       29.84     11.11 o 
  -5   3   3      105.17      128.12     17.83 o 
  -4   3   3      320.58      326.04     17.16 o 
  -3   3   3      181.29      177.33     10.36 o 
  -2   3   3        0.05       -0.20      1.81 o 
  -1   3   3      427.87      413.32      7.96 o 
   0   3   3      235.05      269.58      5.60 o 
   1   3   3      193.61      159.21      6.15 o 
   2   3   3      499.36      512.22     11.03 o 
   3   3   3       23.08       16.72      3.17 o 
   4   3   3      329.79      289.41     19.82 o 
   5   3   3      183.02      171.96     10.56 o 
   6   3   3      148.17      137.18     10.57 o 
   7   3   3        1.22        3.47      3.35 o 
   8   3   3      167.21      174.40     14.00 o 
   9   3   3      191.18      202.89     16.16 o 
  10   3   3       12.42        6.83      8.80 o 
  -7   4   3       17.46       22.45     16.56 o 
  -6   4   3      151.67      156.83     16.03 o 
  -5   4   3        9.12        6.49      5.46 o 
  -4   4   3        7.07        5.62      4.25 o 
  -3   4   3       98.77       80.46     10.24 o 
  -2   4   3       99.33      104.29      5.84 o 
  -1   4   3      495.85      531.69      9.90 o 
   0   4   3     1190.83     1292.62     13.49 o 
   1   4   3      103.70      119.00      7.13 o 
   2   4   3     4225.39     4548.54    106.81 o 
   3   4   3      150.03      145.21      5.57 o 
   4   4   3      313.24      322.49     23.55 o 
   5   4   3      746.08      724.20     53.30 o 
   6   4   3       27.99       30.48      6.14 o 
   7   4   3       10.21       13.84      5.06 o 
   8   4   3        2.51        5.96      4.32 o 
   9   4   3        3.03        6.51      5.35 o 
  10   4   3      107.16      112.24     14.70 o 
  -6   5   3       55.48       38.70     10.44 o 
  -5   5   3       52.79       51.70     11.38 o 
  -4   5   3       36.97       32.96      7.86 o 
  -3   5   3       61.04       44.97      7.74 o 
  -2   5   3        0.94        0.79      2.25 o 
  -1   5   3      558.73      578.16     11.71 o 
   0   5   3      183.15      175.83      5.67 o 
   1   5   3       95.90       88.09      5.93 o 
   2   5   3      208.14      224.87     10.49 o 
   3   5   3       52.94       55.99      6.36 o 
   4   5   3        6.03        4.03      2.95 o 
   5   5   3      662.58      592.28     30.32 o 
   6   5   3      148.71      129.12     16.08 o 
   7   5   3       16.29       15.93      8.65 o 
   8   5   3       49.35       51.95     13.91 o 
   9   5   3        1.24        3.99      7.31 o 
  10   5   3       46.76       52.25     16.86 o 
  -4   6   3       27.95       57.03     15.40 o 
  -3   6   3        6.66        7.46      6.75 o 
  -2   6   3       63.09       63.12      9.49 o 
  -1   6   3       29.66       26.46      6.60 o 
   0   6   3       75.36       83.76      7.09 o 
   1   6   3       70.53       66.51      6.26 o 
   2   6   3      270.13      251.31     12.44 o 
   3   6   3      652.73      665.96     19.99 o 
   4   6   3       99.38       84.02      8.46 o 
   5   6   3       19.79        9.51      6.56 o 
   6   6   3     1136.32     1061.59     45.09 o 
   7   6   3      370.29      376.92     29.20 o 
   8   6   3       33.28       32.15     11.97 o 
   9   6   3      123.13      118.72     21.30 o 
  10   6   3        1.84       13.17     10.52 o 
  -4   7   3        4.00        8.95      9.06 o 
  -3   7   3        7.93        8.13      7.61 o 
  -2   7   3        0.82        0.12      3.92 o 
  -1   7   3        8.26        4.33      4.70 o 
   0   7   3       85.74       82.40     10.24 o 
   1   7   3        4.22        5.79      3.16 o 
   2   7   3      124.40      124.15      8.74 o 
   3   7   3      109.55      112.51      9.85 o 
   4   7   3       69.32       76.55      9.05 o 
   5   7   3       20.06       24.90      6.40 o 
   6   7   3        1.14        0.90      5.86 o 
   7   7   3      466.23      442.38     32.67 o 
   8   7   3       97.99       87.69     18.01 o 
   9   7   3      161.31      151.43     23.76 o 
  -2   8   3       20.47       26.69      8.50 o 
  -1   8   3      277.40      277.07     18.97 o 
   0   8   3        1.38        1.94      3.95 o 
   1   8   3       20.70       24.61      6.84 o 
   2   8   3       25.73       22.59      6.59 o 
   3   8   3      116.71      122.71     11.41 o 
   4   8   3       17.27       16.37      8.91 o 
   5   8   3       77.31       65.83     14.43 o 
   6   8   3       59.31       68.29     15.48 o 
   7   8   3       25.57       15.81      9.66 o 
   8   8   3        2.44        5.82      7.91 o 
   9   8   3       22.77       28.87     13.43 o 
  -1   9   3        0.00       -1.30      4.72 o 
   0   9   3       33.72       39.98      9.84 o 
   1   9   3       15.25        9.47      5.87 o 
   2   9   3        0.92       -0.75      6.34 o 
   3   9   3      108.96      121.07     20.10 o 
   4   9   3        1.27       14.81      9.03 o 
   5   9   3       36.44       45.24     13.28 o 
   6   9   3       16.87       16.34      9.36 o 
   7   9   3       27.33       31.93     13.54 o 
   8   9   3        7.54        3.95      9.40 o 
   1  10   3        5.44        4.51      8.76 o 
   2  10   3        0.47        1.45      7.05 o 
   3  10   3        0.49       -2.91      5.86 o 
   4  10   3       85.02       83.92     19.02 o 
   6  10   3       73.96       81.01     18.72 o 
   7  10   3        0.76        1.01      8.84 o 
  -5  -9   4       13.23        9.10     10.26 o 
  -4  -9   4        2.71        6.54      6.25 o 
  -3  -9   4      112.77      126.03     15.67 o 
  -2  -9   4       53.91       71.01     12.79 o 
  -1  -9   4        2.57        1.19      6.88 o 
  -7  -8   4       31.20       22.01     11.00 o 
  -6  -8   4       27.85       22.68      8.11 o 
  -5  -8   4       31.10       58.97     16.56 o 
  -4  -8   4       33.08       29.69      8.20 o 
  -3  -8   4        0.55        4.25      4.84 o 
  -2  -8   4        0.18       -1.66      4.21 o 
  -1  -8   4        0.27       -1.51      3.99 o 
   0  -8   4        0.71        1.71      4.95 o 
   1  -8   4        0.48        2.77      5.80 o 
  -8  -7   4       37.34       23.31     12.49 o 
  -7  -7   4        2.40        4.96      7.61 o 
  -6  -7   4        0.78        1.01      4.16 o 
  -5  -7   4       22.35       22.07      7.20 o 
  -4  -7   4       66.87       88.69     11.22 o 
  -3  -7   4       99.96       85.49     11.14 o 
  -2  -7   4        0.63       -1.45      3.42 o 
  -1  -7   4       55.20       57.28      9.98 o 
   0  -7   4        2.96        1.55      4.59 o 
   1  -7   4      522.11      491.50     35.95 o 
   2  -7   4       63.43       53.56     16.08 o 
   3  -7   4       10.32       -1.60      7.27 o 
  -9  -6   4       23.82       14.10     11.15 o 
  -8  -6   4       39.53       40.62     14.10 o 
  -7  -6   4        5.48        3.88      6.75 o 
  -6  -6   4       13.17       11.26      7.72 o 
  -5  -6   4       48.62       35.63      7.87 o 
  -4  -6   4       13.57       13.78      5.25 o 
  -3  -6   4       48.62       49.12      6.36 o 
  -2  -6   4      324.21      320.28     17.18 o 
  -1  -6   4       92.64      103.95     11.17 o 
   0  -6   4       45.30       33.05      7.68 o 
   1  -6   4      135.60      131.28     13.47 o 
   2  -6   4       33.03       31.74     11.52 o 
   3  -6   4       23.43       32.67     12.46 o 
   4  -6   4        9.93       10.26      9.40 o 
  -9  -5   4       15.29       21.63     11.79 o 
  -8  -5   4        1.45        1.98      6.64 o 
  -7  -5   4      280.33      312.92     27.94 o 
  -6  -5   4      446.76      478.63     31.81 o 
  -5  -5   4        2.56       10.11      4.98 o 
  -4  -5   4       74.80       70.75      8.95 o 
  -3  -5   4       58.37       66.04      6.41 o 
  -2  -5   4      578.69      584.21     15.82 o 
  -1  -5   4        0.25        1.50      3.13 o 
   0  -5   4        0.16       -0.46      2.77 o 
   1  -5   4      231.30      205.54     20.03 o 
   2  -5   4       33.61       14.88      7.91 o 
   3  -5   4        2.33       -0.78      5.00 o 
   4  -5   4       22.96       29.87     11.75 o 
   5  -5   4       69.74       66.24     17.79 o 
  -9  -4   4       11.91       11.12      6.74 o 
  -8  -4   4        9.69       13.92      5.09 o 
  -7  -4   4       21.43       18.72      4.91 o 
  -6  -4   4        6.53        7.36      3.46 o 
  -5  -4   4      334.08      356.79     12.79 o 
  -4  -4   4       37.31       50.30      4.57 o 
  -3  -4   4      150.46      173.04      8.24 o 
  -2  -4   4       21.69       25.63      3.20 o 
  -1  -4   4      370.57      385.55     10.57 o 
   0  -4   4       12.84       12.36      3.14 o 
   1  -4   4      614.51      571.24     15.77 o 
   2  -4   4      118.73      133.75     10.43 o 
   3  -4   4       27.61       26.23      6.37 o 
   4  -4   4        2.77        5.04      4.16 o 
   5  -4   4        4.56        3.23      4.46 o 
   6  -4   4        1.55        0.49      4.65 o 
  -9  -3   4        6.10       10.62      5.21 o 
  -8  -3   4        0.29        1.97      3.70 o 
  -7  -3   4      175.61      195.83     11.88 o 
  -6  -3   4        5.23        9.26      3.63 o 
  -5  -3   4       43.85       44.33      5.54 o 
  -4  -3   4     1004.22      955.94     27.24 o 
  -3  -3   4      202.94      200.01      7.16 o 
  -2  -3   4      588.48      572.95     12.91 o 
  -1  -3   4     3047.66     3136.61     37.47 o 
   0  -3   4      391.19      403.13      9.84 o 
   1  -3   4     1414.24     1395.00     22.27 o 
   2  -3   4       25.40       26.69      5.42 o 
   3  -3   4       30.45       35.10      6.60 o 
   4  -3   4       33.10       30.41      6.96 o 
   5  -3   4       20.38        9.13      4.84 o 
   6  -3   4       47.79       47.39     10.08 o 
   7  -3   4        7.09        3.97      5.54 o 
  -9  -2   4      368.76      388.00     19.82 o 
  -8  -2   4      144.72      150.53     15.19 o 
  -7  -2   4       40.84       36.27      6.51 o 
  -6  -2   4       29.79       19.98      4.70 o 
  -5  -2   4      100.29       98.98      7.35 o 
  -4  -2   4       52.78       53.58      5.26 o 
  -3  -2   4      720.22      761.91     15.40 o 
  -2  -2   4      703.42      686.57     14.34 o 
  -1  -2   4      112.14      109.04      4.37 o 
   0  -2   4       56.87       70.44      3.48 o 
   1  -2   4      365.25      372.39     12.79 o 
   2  -2   4     1329.08     1274.17     25.81 o 
   3  -2   4        4.02        2.27      2.44 o 
   4  -2   4       86.17       73.29      8.77 o 
   5  -2   4      361.82      373.78     19.00 o 
   6  -2   4        7.10        5.39      4.49 o 
   7  -2   4        1.01        0.51      4.10 o 
   8  -2   4       15.53       16.90      7.89 o 
  -9  -1   4       10.87       15.51      5.98 o 
  -8  -1   4       39.76       36.94      7.32 o 
  -7  -1   4       90.57      108.72     10.02 o 
  -6  -1   4      130.92      128.93      9.45 o 
  -5  -1   4       33.05       26.87      4.74 o 
  -4  -1   4      175.14      137.95      7.71 o 
  -3  -1   4      541.21      572.37     13.63 o 
  -2  -1   4      769.18      811.16     14.36 o 
  -1  -1   4     2164.64     2096.30     28.28 o 
   0  -1   4      137.14      137.57      4.24 o 
   1  -1   4      423.35      424.37     12.16 o 
   2  -1   4       15.83        6.37      2.58 o 
   3  -1   4      350.27      415.01     15.78 o 
   4  -1   4       68.78       91.06      8.83 o 
   5  -1   4      703.11      676.47     23.79 o 
   6  -1   4       49.97       55.22      9.34 o 
   7  -1   4       21.01       13.35      6.29 o 
   8  -1   4        0.83        1.31      5.00 o 
  -9   0   4       10.79       15.78      7.86 o 
  -8   0   4       62.00       74.30     10.01 o 
  -7   0   4      203.70      224.73     13.43 o 
  -6   0   4      144.43      158.45     12.51 o 
  -5   0   4      303.76      285.76     15.08 o 
  -4   0   4        1.43       -0.14      1.57 o 
  -3   0   4       41.48       38.48      4.31 o 
  -2   0   4       46.36       48.77      4.06 o 
  -1   0   4      684.91      659.90     14.33 o 
   0   0   4      175.25      151.15      6.41 o 
   1   0   4       17.76       12.71      2.35 o 
   2   0   4      938.04      622.81    295.55 o 
   3   0   4       20.17       24.86      3.07 o 
   4   0   4     3550.10     3711.62     78.86 o 
   5   0   4      384.60      399.44     15.09 o 
   6   0   4       57.76       50.02     12.16 o 
   7   0   4       85.18       99.32     17.27 o 
   8   0   4       11.60       15.14      6.60 o 
   9   0   4        0.51       -0.36      4.80 o 
  -8   1   4        4.46        3.52      7.78 o 
  -7   1   4       53.87       60.53     10.31 o 
  -6   1   4        2.36        3.13      3.69 o 
  -5   1   4        7.03        5.74      3.63 o 
  -4   1   4      120.46      144.72     10.17 o 
  -3   1   4       53.20       54.13      5.11 o 
  -2   1   4       21.26       24.48      3.29 o 
  -1   1   4       86.25       95.60      3.58 o 
   0   1   4       55.50       54.47      4.34 o 
   1   1   4     1038.37      956.62     15.72 o 
   2   1   4     1269.85     1319.65     19.69 o 
   3   1   4       69.87       72.67      5.60 o 
   4   1   4      686.49      665.02     22.12 o 
   5   1   4       25.71       29.90      5.36 o 
   6   1   4       78.64       84.15      8.76 o 
   7   1   4       12.94        8.35      6.79 o 
   8   1   4       76.59      103.46     18.39 o 
   9   1   4       28.92       22.49     12.01 o 
  -8   2   4        4.14       -0.54      4.97 o 
  -7   2   4        1.10        2.57      6.53 o 
  -6   2   4        0.75        0.40      3.31 o 
  -5   2   4        0.07       -0.40      2.78 o 
  -4   2   4      465.37      466.99     18.26 o 
  -3   2   4      563.05      594.81     15.28 o 
  -2   2   4      171.55      217.70      6.97 o 
  -1   2   4      135.28      139.43      4.96 o 
   0   2   4      197.45      202.31      7.07 o 
   1   2   4       74.17       61.17      4.52 o 
   2   2   4      758.60      763.54     15.31 o 
   3   2   4       88.34      122.66      7.21 o 
   4   2   4      263.88      245.54     13.13 o 
   5   2   4       76.28       64.28      7.17 o 
   6   2   4        3.36        4.92      3.56 o 
   7   2   4      369.85      363.10     26.80 o 
   8   2   4      134.29      118.19     18.50 o 
   9   2   4        8.81       15.37      9.29 o 
  -7   3   4        5.25        8.61      6.09 o 
  -6   3   4       12.97       15.44      8.76 o 
  -5   3   4      261.23      259.33     23.39 o 
  -4   3   4       71.19       74.67      8.61 o 
  -3   3   4      301.53      314.81     14.15 o 
  -2   3   4      230.77      258.03      8.21 o 
  -1   3   4       24.11       25.14      3.20 o 
   0   3   4       87.04       86.50      3.95 o 
   1   3   4      892.28     1058.51     17.44 o 
   2   3   4     4885.74     5360.39     40.35 o 
   3   3   4       25.15       22.01      3.64 o 
   4   3   4      278.94      252.75     16.60 o 
   5   3   4      331.43      324.39     13.98 o 
   6   3   4       51.33       55.45      7.65 o 
   7   3   4       64.18       58.40      8.53 o 
   8   3   4        1.93        3.18      4.09 o 
   9   3   4        0.77       -2.01      4.23 o 
  10   3   4       83.87       92.12     19.69 o 
  -6   4   4       36.24       33.88      7.16 o 
  -5   4   4      268.50      268.88     17.72 o 
  -4   4   4        0.43        1.15      3.25 o 
  -3   4   4       79.47       82.42      7.79 o 
  -2   4   4       75.29       83.96      5.62 o 
  -1   4   4      622.87      601.47     10.80 o 
   0   4   4        8.32        6.77      1.57 o 
   1   4   4      225.03      215.77      6.96 o 
   2   4   4     1190.24     1313.42     26.52 o 
   3   4   4        1.74        2.64      1.98 o 
   4   4   4      139.19      154.41      8.66 o 
   5   4   4       99.68      101.49      8.14 o 
   6   4   4      665.82      596.38     43.08 o 
   7   4   4      222.32      230.24     14.42 o 
   8   4   4       27.46       28.38      7.62 o 
   9   4   4        4.37        2.57      4.77 o 
  10   4   4       56.23       76.10     12.85 o 
  -6   5   4      144.10      166.81     17.28 o 
  -5   5   4       75.85       80.40      9.79 o 
  -4   5   4       25.55       24.30      5.45 o 
  -3   5   4      113.56      124.02      9.19 o 
  -2   5   4      123.55      131.47      6.32 o 
  -1   5   4        8.26       10.67      2.42 o 
   0   5   4       63.25       61.76      3.81 o 
   1   5   4      293.28      332.18      8.97 o 
   2   5   4       60.62       47.95      5.39 o 
   3   5   4        1.46       14.29     20.31 o 
   4   5   4       51.21       29.87      8.47 o 
   5   5   4      109.71      127.85     16.75 o 
   6   5   4      690.35      728.51     44.09 o 
   7   5   4        1.61        5.41      5.93 o 
   8   5   4      197.22      200.43     22.19 o 
   9   5   4       60.35       77.24     17.42 o 
  10   5   4       11.31       15.55     11.26 o 
  -4   6   4       16.88       18.05     10.14 o 
  -3   6   4       52.31       60.87     14.17 o 
  -2   6   4      199.13      234.36     15.27 o 
  -1   6   4       54.48       59.44      8.54 o 
   0   6   4        9.84       14.78      4.04 o 
   1   6   4       15.59       13.55      3.64 o 
   2   6   4      245.33      250.64     16.28 o 
   3   6   4      212.54      195.42     11.07 o 
   4   6   4      166.19      152.65     10.21 o 
   5   6   4      413.34      377.93     25.92 o 
   6   6   4      199.12      208.42     20.74 o 
   7   6   4      308.65      276.86     25.36 o 
   8   6   4      444.85      440.48     33.42 o 
   9   6   4      154.92      180.44     24.65 o 
  10   6   4        0.87        2.35      8.13 o 
  -4   7   4        3.49        6.04      8.21 o 
  -3   7   4       52.51       69.48     16.08 o 
  -2   7   4       15.75       11.78      5.74 o 
  -1   7   4      116.34      116.58     12.19 o 
   0   7   4      138.27      174.77     13.04 o 
   1   7   4        5.34        3.13      2.89 o 
   2   7   4      102.06      104.29      8.07 o 
   3   7   4       25.00       19.73      8.13 o 
   4   7   4      163.58      185.59     18.72 o 
   5   7   4      278.06      263.17     23.01 o 
   6   7   4        2.55       -0.97      5.22 o 
   7   7   4       36.27       19.43      9.73 o 
   8   7   4        3.35        4.59      7.31 o 
   9   7   4       11.95        3.02      8.54 o 
  -2   8   4       14.96        8.65      6.20 o 
  -1   8   4       74.69       83.70     12.04 o 
   0   8   4      169.79      152.67     15.16 o 
   1   8   4      242.69      242.43     16.47 o 
   2   8   4        0.25        0.86      3.84 o 
   3   8   4       54.58       55.61     12.49 o 
   4   8   4       23.99       15.29      8.73 o 
   5   8   4      116.14      144.45     19.39 o 
   6   8   4      131.36      124.16     19.21 o 
   7   8   4       70.83       62.88     15.96 o 
   8   8   4       55.76       53.97     15.85 o 
   9   8   4       57.99       48.56     15.96 o 
  -1   9   4       26.55       20.96     11.71 o 
   0   9   4      102.65       74.22     18.09 o 
   1   9   4        0.99        5.63      6.83 o 
   2   9   4       46.17       57.06     15.44 o 
   3   9   4       77.64       87.50     17.83 o 
   4   9   4       44.52       58.15     14.32 o 
   5   9   4       51.54       71.83     15.85 o 
   6   9   4        2.28       16.26     10.29 o 
   7   9   4        2.23       -3.10      6.64 o 
   8   9   4       15.00       18.84     11.52 o 
   1  10   4        3.42        3.80      8.58 o 
   2  10   4        0.91       -2.69      6.53 o 
   3  10   4       88.95      111.37     21.74 o 
   4  10   4        2.75        2.87      7.65 o 
   5  10   4        7.48       30.47     12.83 o 
   6  10   4       72.39       83.58     18.98 o 
   7  10   4        2.40        9.18      9.92 o 
  -4  -9   5       27.92       47.63     16.63 o 
  -3  -9   5       48.02       48.44     11.29 o 
  -7  -8   5        0.00        2.69      8.43 o 
  -6  -8   5       11.07       10.63      9.18 o 
  -5  -8   5       68.48       63.22     17.27 o 
  -4  -8   5       32.31       22.27     11.45 o 
  -3  -8   5       81.95      120.92     14.34 o 
  -2  -8   5        5.72        8.59      8.47 o 
  -1  -8   5       24.12       28.09      8.50 o 
   0  -8   5        1.81        4.14      5.77 o 
   1  -8   5       13.39       12.98     10.18 o 
  -8  -7   5       80.12       91.27     20.74 o 
  -7  -7   5       96.24       98.43     19.73 o 
  -6  -7   5       14.26       16.34      6.81 o 
  -5  -7   5        0.13        1.48      4.63 o 
  -4  -7   5       71.47       91.80     11.88 o 
  -3  -7   5       55.07       62.11     10.09 o 
  -2  -7   5      110.06      134.54     13.84 o 
  -1  -7   5       27.68       20.57      7.01 o 
   0  -7   5        0.02        2.67      4.69 o 
   1  -7   5       96.04       84.65     12.80 o 
   2  -7   5        6.27        4.89      7.91 o 
  -8  -6   5       28.28       44.35     15.59 o 
  -7  -6   5      126.94      111.18     19.51 o 
  -6  -6   5       38.46       58.59     14.58 o 
  -5  -6   5       31.01       25.81      7.11 o 
  -4  -6   5       44.29       54.04      7.03 o 
  -3  -6   5       14.72       11.07      4.93 o 
  -2  -6   5      270.41      254.92     16.65 o 
  -1  -6   5       49.72       57.97      9.30 o 
   0  -6   5      152.80      163.85     16.39 o 
   1  -6   5       54.05       34.68     10.09 o 
   2  -6   5      118.61      113.98     19.58 o 
   3  -6   5        1.18        1.53      6.45 o 
   4  -6   5        1.99       -2.91      6.15 o 
  -9  -5   5       23.02       23.53     12.27 o 
  -8  -5   5       13.90       13.13      9.36 o 
  -7  -5   5      136.23      143.93     21.04 o 
  -6  -5   5       60.11       62.73     14.40 o 
  -5  -5   5      447.75      381.06     19.48 o 
  -4  -5   5      354.29      325.55     17.08 o 
  -3  -5   5        0.91        1.67      2.47 o 
  -2  -5   5       18.50       15.02      5.01 o 
  -1  -5   5       25.68       22.78      6.69 o 
   0  -5   5      288.02      295.01     23.91 o 
   1  -5   5       98.69      110.31     11.54 o 
   2  -5   5       46.65       33.01     11.30 o 
   3  -5   5        0.02        4.55      6.75 o 
   4  -5   5        2.38        2.95      6.56 o 
   5  -5   5        1.06       -1.01      7.20 o 
  -9  -4   5       27.06       37.48     14.77 o 
  -8  -4   5        0.08       -0.47      4.04 o 
  -7  -4   5       12.39        6.15      3.77 o 
  -6  -4   5        4.74       10.16      3.75 o 
  -5  -4   5       54.84       50.88      6.00 o 
  -4  -4   5       26.90       27.71      4.04 o 
  -3  -4   5      491.97      511.72     14.44 o 
  -2  -4   5       27.94       25.33      3.37 o 
  -1  -4   5       48.77       40.90      3.84 o 
   0  -4   5        3.72        4.42      2.52 o 
   1  -4   5       59.39       74.84      6.76 o 
   2  -4   5      704.88      705.49     23.63 o 
   3  -4   5        3.75        1.74      3.28 o 
   4  -4   5       15.04       11.44      5.34 o 
   5  -4   5       25.02       20.36      7.21 o 
   6  -4   5       70.25       64.61     12.43 o 
  -9  -3   5       49.87       41.48      8.31 o 
  -8  -3   5       51.91       61.52      8.95 o 
  -7  -3   5       48.90       50.82      7.45 o 
  -6  -3   5        8.73        9.94      3.83 o 
  -5  -3   5       80.64       73.15      6.87 o 
  -4  -3   5      294.39      293.98     11.23 o 
  -3  -3   5      143.03      147.60      6.67 o 
  -2  -3   5      247.74      256.41      7.81 o 
  -1  -3   5       65.95       79.79      4.54 o 
   0  -3   5       75.73       76.71      4.26 o 
   1  -3   5      537.71      505.79     14.11 o 
   2  -3   5      242.23      233.85     12.87 o 
   3  -3   5        4.08        4.14      3.49 o 
   4  -3   5      109.23      113.05     11.72 o 
   5  -3   5       42.25       36.44      8.23 o 
   6  -3   5        7.81        8.21      5.57 o 
   7  -3   5        1.28        0.54      4.71 o 
  -9  -2   5       31.16       27.79      7.43 o 
  -8  -2   5        5.31        5.20      4.27 o 
  -7  -2   5      485.09      483.85     19.07 o 
  -6  -2   5      197.17      214.05     11.77 o 
  -5  -2   5        0.30       -0.63      1.97 o 
  -4  -2   5        2.46        1.33      2.04 o 
  -3  -2   5        9.10        9.89      2.73 o 
  -2  -2   5       14.31       12.44      2.42 o 
  -1  -2   5      244.91      261.31      6.96 o 
   0  -2   5      484.01      472.16     11.88 o 
   1  -2   5      375.18      381.83     13.79 o 
   2  -2   5      672.33      618.67     18.91 o 
   3  -2   5      111.09      104.62      8.91 o 
   4  -2   5       62.63       65.43      8.72 o 
   5  -2   5      205.24      193.08     17.83 o 
   6  -2   5       43.01       38.58      8.71 o 
   7  -2   5        1.61        4.77      5.17 o 
   8  -2   5        0.15       -1.27      4.38 o 
  -9  -1   5        0.22        1.60      4.20 o 
  -8  -1   5      122.79      119.38     11.78 o 
  -7  -1   5       24.24       18.63      5.21 o 
  -6  -1   5       50.02       50.41      7.05 o 
  -5  -1   5        6.24        6.88      3.10 o 
  -4  -1   5       36.83       37.14      4.99 o 
  -3  -1   5      120.94      103.80      6.74 o 
  -2  -1   5        0.02       -0.81      1.08 o 
  -1  -1   5       26.61       20.99      2.06 o 
   0  -1   5      415.35      389.96      9.20 o 
   1  -1   5      273.14      225.70      7.51 o 
   2  -1   5      169.30      181.51      5.92 o 
   3  -1   5        5.54        4.81      2.80 o 
   4  -1   5       15.05       16.64      4.85 o 
   5  -1   5       20.24       21.10      5.85 o 
   6  -1   5       34.42       28.61      7.24 o 
   7  -1   5       32.77       33.28      8.52 o 
   8  -1   5       15.21       14.84      7.03 o 
  -8   0   5       35.88       29.54      7.18 o 
  -7   0   5       45.96       42.82      7.51 o 
  -6   0   5       21.82       20.05      5.00 o 
  -5   0   5        1.03        3.15      2.50 o 
  -4   0   5      254.99      237.02     10.56 o 
  -3   0   5      299.61      298.36     10.68 o 
  -2   0   5      582.57      571.31     13.21 o 
  -1   0   5       13.06        4.34      1.45 o 
   0   0   5        0.02       -0.56      1.42 o 
   1   0   5      620.87      578.27     13.04 o 
   2   0   5      154.10      135.25      6.15 o 
   3   0   5       11.24        9.35      2.47 o 
   4   0   5      553.50      591.03     27.76 o 
   5   0   5        3.91        1.47      2.80 o 
   6   0   5      780.74      740.51     26.13 o 
   7   0   5       83.83       89.78     11.72 o 
   8   0   5        1.66        0.93      4.58 o 
   9   0   5        7.64        3.33      5.35 o 
  -8   1   5       58.33       68.58     17.10 o 
  -7   1   5       36.42       34.59      6.81 o 
  -6   1   5       34.36       26.96      5.60 o 
  -5   1   5      461.81      441.86     16.18 o 
  -4   1   5      465.45      467.26     17.94 o 
  -3   1   5        0.41        0.52      1.59 o 
  -2   1   5     4254.38     4508.88     37.98 o 
  -1   1   5      424.31      399.47      7.04 o 
   0   1   5      380.80      405.57     16.71 o 
   1   1   5      298.25      284.48      9.66 o 
   2   1   5      629.97      614.31     14.50 o 
   3   1   5       20.66       20.83      2.92 o 
   4   1   5       38.47       33.21      4.97 o 
   5   1   5      121.16      114.83      8.79 o 
   6   1   5      200.77      217.13     12.81 o 
   7   1   5        0.27        3.73      4.85 o 
   8   1   5        7.96       13.76      8.95 o 
   9   1   5        0.65       -0.67      4.44 o 
  -8   2   5       12.64        9.31      6.68 o 
  -7   2   5       55.33       72.01     12.18 o 
  -6   2   5       11.92       13.29      4.71 o 
  -5   2   5      288.48      272.60     13.22 o 
  -4   2   5        8.12       11.35      3.59 o 
  -3   2   5        7.35        7.96      2.70 o 
  -2   2   5      415.34      387.03     11.64 o 
  -1   2   5        3.72       10.14      1.94 o 
   0   2   5       60.83       72.63      5.30 o 
   1   2   5     1923.05     1777.89     26.57 o 
   2   2   5      500.57      477.70     13.13 o 
   3   2   5      528.45      548.62     16.49 o 
   4   2   5      759.74      749.25     19.41 o 
   5   2   5        3.95        7.82      3.60 o 
   6   2   5      154.81      165.81     15.42 o 
   7   2   5      123.12      118.02     11.23 o 
   8   2   5       41.99       53.48     14.21 o 
   9   2   5        8.97       12.94      9.66 o 
  -7   3   5       34.49       27.86      8.36 o 
  -6   3   5        9.42        4.38      4.76 o 
  -5   3   5      285.19      260.67     13.36 o 
  -4   3   5       24.79       25.24      5.00 o 
  -3   3   5       16.04       20.68      4.13 o 
  -2   3   5      149.67      148.23      6.52 o 
  -1   3   5      261.51      232.27      8.29 o 
   0   3   5      334.26      327.15      9.17 o 
   1   3   5       86.62       95.10      6.14 o 
   2   3   5      630.74      631.80     15.14 o 
   3   3   5      897.33     1013.44     20.55 o 
   4   3   5      269.49      243.75     11.30 o 
   5   3   5       14.77       10.38      3.73 o 
   6   3   5      527.13      523.43     38.84 o 
   7   3   5       26.77       22.69      9.38 o 
   8   3   5       24.60       24.91      6.83 o 
   9   3   5        0.19        2.83      6.30 o 
  10   3   5        1.54        2.83      8.24 o 
  -6   4   5       10.53        4.66      4.07 o 
  -5   4   5       43.53       44.85      9.29 o 
  -4   4   5        0.72       -1.37      3.10 o 
  -3   4   5      148.65      157.98      9.43 o 
  -2   4   5       29.37       34.94      4.51 o 
  -1   4   5       13.69       15.43      2.40 o 
   0   4   5      410.30      420.63      8.40 o 
   1   4   5      187.43      171.76      8.30 o 
   2   4   5       25.94       30.35      4.05 o 
   3   4   5        1.60        3.23      3.43 o 
   4   4   5     1154.31     1200.49     34.59 o 
   5   4   5        5.24        5.50      4.64 o 
   6   4   5      352.53      360.49     28.20 o 
   7   4   5        3.52        2.30      3.62 o 
   8   4   5       82.24       90.54     11.45 o 
   9   4   5       11.96       12.31      6.07 o 
  10   4   5        1.63        0.37      7.31 o 
  -6   5   5      102.72       98.43     14.50 o 
  -5   5   5        0.05       -1.35      3.43 o 
  -4   5   5      761.61      783.42     23.49 o 
  -3   5   5      156.50      173.96     11.52 o 
  -2   5   5        8.44        6.59      2.37 o 
  -1   5   5      570.73      582.30     11.82 o 
   0   5   5        4.39        5.21      1.70 o 
   1   5   5       40.55       56.94      4.49 o 
   2   5   5      141.78      154.30      6.12 o 
   3   5   5      466.72      473.86     13.02 o 
   4   5   5     1123.74     1200.68     75.82 o 
   5   5   5       74.67       66.34      7.10 o 
   6   5   5       82.67       79.21      8.58 o 
   7   5   5        0.01       -0.45      3.19 o 
   8   5   5      144.20      153.06     13.45 o 
   9   5   5      104.00      112.79     20.07 o 
  10   5   5       39.64       31.25     12.98 o 
  -5   6   5        9.85       11.45      9.73 o 
  -4   6   5       64.60       60.38     15.63 o 
  -3   6   5        9.88        9.44      7.12 o 
  -2   6   5      102.56      111.34     11.48 o 
  -1   6   5       37.62       24.23      4.88 o 
   0   6   5      417.06      431.56     14.26 o 
   1   6   5      228.98      227.19     10.11 o 
   2   6   5       17.49       31.91      5.40 o 
   3   6   5      121.38      123.08     14.14 o 
   4   6   5      112.23      102.98     14.36 o 
   5   6   5      195.14      201.07     19.43 o 
   6   6   5       88.05       70.34     13.99 o 
   7   6   5        4.83       -1.45      5.30 o 
   8   6   5      297.58      307.78     28.38 o 
   9   6   5       43.03       34.43     13.76 o 
  10   6   5      162.42      199.02     27.45 o 
  -4   7   5       56.49       58.59     16.49 o 
  -3   7   5        2.52       10.37      8.47 o 
  -2   7   5        8.99        3.73      4.40 o 
  -1   7   5       12.24       17.96      7.78 o 
   0   7   5      532.65      502.75     16.81 o 
   1   7   5      211.83      203.37     13.68 o 
   2   7   5       65.34       84.66     13.17 o 
   3   7   5       25.00       13.13      7.20 o 
   4   7   5        5.87        5.93      6.00 o 
   5   7   5       11.86       11.26      6.94 o 
   6   7   5      230.47      224.12     22.86 o 
   7   7   5      490.79      489.64     34.54 o 
   8   7   5        5.10        4.62      7.31 o 
   9   7   5       36.88       42.44     14.99 o 
  -2   8   5        6.65        5.07      5.51 o 
  -1   8   5       14.37       26.29     11.41 o 
   0   8   5       16.93       30.55     11.52 o 
   1   8   5       30.04       20.36      9.29 o 
   2   8   5      168.99      163.07     13.41 o 
   3   8   5      102.00       98.17     15.59 o 
   4   8   5       25.28       19.36      9.47 o 
   5   8   5      103.93      109.77     17.72 o 
   6   8   5        9.45       11.71      8.35 o 
   7   8   5       94.28      130.02     20.89 o 
   8   8   5        3.02        1.60      7.16 o 
   9   8   5      120.89      112.34     22.75 o 
  -1   9   5       57.00       64.41     18.01 o 
   0   9   5        0.53        4.07      7.27 o 
   1   9   5       32.86       17.42     10.22 o 
   2   9   5        4.24       -0.97      5.71 o 
   3   9   5       24.00       20.80      7.23 o 
   4   9   5      162.79      175.52     21.15 o 
   5   9   5        0.57       -2.65      6.30 o 
   6   9   5       30.35       39.76     13.76 o 
   7   9   5        0.82        0.15      6.42 o 
   8   9   5        2.77       -0.60      7.35 o 
   1  10   5        1.55       -0.22      7.80 o 
   2  10   5        4.82        5.74      8.84 o 
   3  10   5        0.01        4.85      8.06 o 
   4  10   5      107.43      118.90     21.78 o 
   5  10   5       85.32      109.24     19.77 o 
   6  10   5        3.00        2.80      8.02 o 
  -6  -8   6       10.99       10.82     10.00 o 
  -5  -8   6        4.03        4.92      8.17 o 
  -4  -8   6       20.04       24.09     11.67 o 
  -3  -8   6       43.76       54.90     16.11 o 
  -2  -8   6       51.41       35.92     15.33 o 
  -1  -8   6        2.72        4.87      5.97 o 
   0  -8   6        0.13       -1.40      5.09 o 
  -7  -7   6       22.87       34.87     13.05 o 
  -6  -7   6        0.46       -0.93      6.75 o 
  -5  -7   6       33.90       22.83     11.94 o 
  -4  -7   6        1.76       -0.52      6.19 o 
  -3  -7   6        8.93       10.41      8.06 o 
  -2  -7   6       88.11       89.49     12.09 o 
  -1  -7   6       39.05       39.86      9.12 o 
   0  -7   6       36.77       35.00      8.64 o 
   1  -7   6        2.76       -0.07      5.97 o 
   2  -7   6        1.76        3.69      8.43 o 
  -8  -6   6        1.25        7.16      9.44 o 
  -7  -6   6       88.89       81.98     18.01 o 
  -6  -6   6       34.10       41.40     12.64 o 
  -5  -6   6      243.95      234.08     19.38 o 
  -4  -6   6       43.65       37.11      8.04 o 
  -3  -6   6       25.03       17.28      5.88 o 
  -2  -6   6       13.04        9.02      5.10 o 
  -1  -6   6      105.45      119.05     15.52 o 
   0  -6   6       14.52       17.75      6.25 o 
   1  -6   6        0.02        4.74      6.23 o 
   2  -6   6      254.36      247.50     26.44 o 
   3  -6   6       62.56       61.39     17.01 o 
   4  -6   6       72.27      104.39     22.04 o 
  -8  -5   6       16.59       11.67      9.47 o 
  -7  -5   6        6.37       16.37      9.62 o 
  -6  -5   6       27.88       37.45     12.46 o 
  -5  -5   6        5.01        1.45      3.98 o 
  -4  -5   6        7.18        2.72      3.65 o 
  -3  -5   6      152.84      151.23      9.14 o 
  -2  -5   6       24.80       26.73      6.41 o 
  -1  -5   6       56.82       55.66     10.69 o 
   0  -5   6        0.28       -2.18      2.74 o 
   1  -5   6       12.21       26.18      6.86 o 
   2  -5   6      332.80      299.72     26.70 o 
   3  -5   6        0.20        1.19      6.00 o 
   4  -5   6       15.64       13.76     10.03 o 
   5  -5   6        0.01        2.98      7.91 o 
  -8  -4   6       90.14       95.41     19.66 o 
  -7  -4   6        0.49        0.62      3.95 o 
  -6  -4   6        3.41        6.24      3.61 o 
  -5  -4   6        0.01        1.10      2.34 o 
  -4  -4   6       66.76       53.36      6.42 o 
  -3  -4   6       54.94       52.06      4.80 o 
  -2  -4   6      466.79      490.24     12.65 o 
  -1  -4   6        0.76        2.20      2.26 o 
   0  -4   6       16.80       19.09      4.05 o 
   1  -4   6      260.78      235.00     13.56 o 
   2  -4   6      341.57      350.03     17.79 o 
   3  -4   6        0.02       -0.81      3.15 o 
   4  -4   6        4.77        0.06      4.10 o 
   5  -4   6       33.14       30.85      8.56 o 
   6  -4   6        0.92        1.68      5.17 o 
  -9  -3   6       28.16       21.81      6.85 o 
  -8  -3   6       26.38       23.00      6.07 o 
  -7  -3   6      111.12      122.40     10.68 o 
  -6  -3   6      227.58      242.15     13.96 o 
  -5  -3   6      172.09      180.68     10.22 o 
  -4  -3   6        6.95        9.51      3.14 o 
  -3  -3   6       18.83       21.83      4.27 o 
  -2  -3   6        1.41        0.04      1.60 o 
  -1  -3   6      248.04      285.89     12.92 o 
   0  -3   6      257.17      253.03      9.92 o 
   1  -3   6      128.02      128.12      9.45 o 
   2  -3   6      141.41      136.05     10.38 o 
   3  -3   6        0.92        1.91      3.37 o 
   4  -3   6        6.07        8.53      4.74 o 
   5  -3   6       17.20       18.79      6.71 o 
   6  -3   6       51.91       62.90     11.63 o 
   7  -3   6        1.56        1.93      5.09 o 
  -9  -2   6        3.71        2.59      4.68 o 
  -8  -2   6        4.53        6.30      4.45 o 
  -7  -2   6      288.77      277.07     14.95 o 
  -6  -2   6       11.34       10.55      5.12 o 
  -5  -2   6      650.38      654.85     19.04 o 
  -4  -2   6      231.11      215.54     10.27 o 
  -3  -2   6       54.64       50.85      4.58 o 
  -2  -2   6       31.87       27.96      2.98 o 
  -1  -2   6        5.35        2.75      1.48 o 
   0  -2   6       76.56       64.72      4.00 o 
   1  -2   6      552.40      540.75     17.25 o 
   2  -2   6      376.28      373.96     15.40 o 
   3  -2   6      172.91      181.00     11.87 o 
   4  -2   6       45.90       29.66      6.81 o 
   5  -2   6       11.68       10.56      5.30 o 
   6  -2   6       44.23       29.25      8.16 o 
   7  -2   6        3.68        3.74      5.18 o 
  -8  -1   6      299.05      328.28     17.88 o 
  -7  -1   6       31.09       37.19      7.10 o 
  -6  -1   6      711.10      709.85     21.92 o 
  -5  -1   6      118.22      108.78      8.70 o 
  -4  -1   6      477.44      464.34     14.97 o 
  -3  -1   6      144.97      122.53      7.24 o 
  -2  -1   6      391.83      391.46     10.13 o 
  -1  -1   6     1574.05     1530.49     21.23 o 
   0  -1   6       56.54       78.88      6.40 o 
   1  -1   6        0.47        1.85      1.53 o 
   2  -1   6       40.13       42.05      3.85 o 
   3  -1   6      208.75      184.01     10.88 o 
   4  -1   6       14.29       17.04      4.99 o 
   5  -1   6       75.62       81.30     11.39 o 
   6  -1   6       98.07      110.84     12.25 o 
   7  -1   6        8.78        6.97      5.48 o 
   8  -1   6        0.13        3.12      5.35 o 
  -8   0   6      182.37      191.42     14.44 o 
  -7   0   6      131.81      128.18     11.58 o 
  -6   0   6        0.79        3.94      3.25 o 
  -5   0   6      676.92      665.37     19.88 o 
  -4   0   6      188.37      175.93      9.57 o 
  -3   0   6       69.13       60.46      5.78 o 
  -2   0   6      463.44      390.05     11.68 o 
  -1   0   6        6.77        4.33      1.57 o 
   0   0   6     1211.41     1248.00     17.10 o 
   1   0   6      699.01      672.25     12.28 o 
   2   0   6       78.53       69.59      4.40 o 
   3   0   6      302.16      208.92    105.67 o 
   4   0   6       53.02       52.89      6.79 o 
   5   0   6      290.36      285.16     15.13 o 
   6   0   6     1003.34      974.78     30.30 o 
   7   0   6        0.15        2.67      3.96 o 
   8   0   6       57.31       44.01      9.98 o 
  -8   1   6       61.47       60.66      9.68 o 
  -7   1   6        5.18        2.63      3.56 o 
  -6   1   6        1.82       -1.20      2.68 o 
  -5   1   6      466.56      470.19     17.20 o 
  -4   1   6       38.14       39.76      5.57 o 
  -3   1   6       44.21       58.73      5.87 o 
  -2   1   6      954.55     1029.38     19.27 o 
  -1   1   6      188.45      129.21      6.50 o 
   0   1   6      324.21      358.01     17.34 o 
   1   1   6      281.84      287.25     10.57 o 
   2   1   6     1530.26     1442.21     50.39 o 
   3   1   6      287.36      295.47      8.93 o 
   4   1   6      271.12      313.25     11.97 o 
   5   1   6        2.06        0.64      1.88 o 
   6   1   6      111.87      113.05     14.02 o 
   7   1   6       19.94       15.86      5.91 o 
   8   1   6       18.98       14.53      6.27 o 
   9   1   6        0.08       -2.46      4.57 o 
  -7   2   6        5.27        4.50      4.09 o 
  -6   2   6       10.04        8.14      5.34 o 
  -5   2   6      231.75      216.04     12.23 o 
  -4   2   6      243.29      239.02     13.23 o 
  -3   2   6       22.95       24.22      4.44 o 
  -2   2   6       28.81       38.16      4.64 o 
  -1   2   6     1437.66     1603.05     30.84 o 
   0   2   6     1664.41     1697.70     31.80 o 
   1   2   6        1.52        1.76      1.97 o 
   2   2   6        0.18        1.00      1.99 o 
   3   2   6       13.59       38.44      5.10 o 
   4   2   6       27.82       33.20      5.31 o 
   5   2   6      137.80      128.13      9.50 o 
   6   2   6      214.08      198.60     12.68 o 
   7   2   6        4.98        5.46      3.93 o 
   8   2   6       12.72       22.64     10.67 o 
   9   2   6       39.80       28.64     12.68 o 
  -7   3   6        9.53        1.99      5.50 o 
  -6   3   6       23.25       24.89      7.66 o 
  -5   3   6       92.64       81.16      8.84 o 
  -4   3   6       56.79       65.95      7.22 o 
  -3   3   6       18.68       22.21      4.37 o 
  -2   3   6       20.58       19.43      3.16 o 
  -1   3   6      229.21      283.34      9.39 o 
   0   3   6      755.32      795.69     15.34 o 
   1   3   6     1377.96     1381.38     24.07 o 
   2   3   6      115.39      120.35      7.43 o 
   3   3   6       56.84       58.44      5.94 o 
   4   3   6     1549.26     1533.49     42.33 o 
   5   3   6       45.36       53.02      6.95 o 
   6   3   6      120.54      121.06     10.40 o 
   7   3   6       29.39       22.96      6.11 o 
   8   3   6        2.18        0.73      3.62 o 
   9   3   6       46.90       60.61     16.26 o 
  10   3   6       12.29       16.22     11.19 o 
  -6   4   6        3.72        5.04      5.65 o 
  -5   4   6       63.16       62.03     10.60 o 
  -4   4   6      305.88      300.36     17.51 o 
  -3   4   6       76.97       80.96      9.32 o 
  -2   4   6      101.82       97.29      6.94 o 
  -1   4   6      403.11      428.02      9.68 o 
   0   4   6       95.87       84.30      4.12 o 
   1   4   6       39.37       51.39      5.54 o 
   2   4   6      907.58     1020.81     42.28 o 
   3   4   6      224.96      200.95      9.93 o 
   4   4   6      147.20      165.94      9.81 o 
   5   4   6       14.36       20.62      4.99 o 
   6   4   6       37.11       32.21      6.50 o 
   7   4   6      149.89      166.57     12.82 o 
   8   4   6        2.86        4.14      4.55 o 
   9   4   6      125.77      139.03     14.66 o 
  10   4   6       77.00       83.32     18.76 o 
  -5   5   6       24.38       30.02      6.78 o 
  -4   5   6      437.26      458.63     18.34 o 
  -3   5   6       30.06       33.35      5.03 o 
  -2   5   6      763.70      763.28     15.09 o 
  -1   5   6      135.96      142.12      6.27 o 
   0   5   6       82.93       78.26      4.43 o 
   1   5   6        2.37        2.50      1.91 o 
   2   5   6        3.70        7.27      2.97 o 
   3   5   6      202.21      216.91     10.15 o 
   4   5   6      825.19      824.19     61.54 o 
   5   5   6      288.20      267.90     13.19 o 
   6   5   6      575.46      574.41     20.81 o 
   7   5   6       58.14       68.41     10.89 o 
   8   5   6       35.23       38.13      8.28 o 
   9   5   6       26.29       24.62     11.56 o 
  10   5   6       84.48       77.47     19.06 o 
  -5   6   6       10.71       21.15     11.19 o 
  -4   6   6        6.87       11.67      8.73 o 
  -3   6   6      157.38      147.40     19.43 o 
  -2   6   6       28.12       24.79      6.63 o 
  -1   6   6        0.59        0.08      2.56 o 
   0   6   6       92.95      100.54      7.56 o 
   1   6   6      407.51      395.10     17.38 o 
   2   6   6      313.74      335.41     23.01 o 
   3   6   6        5.25       11.94      6.38 o 
   4   6   6       14.09        7.61      6.42 o 
   5   6   6       97.82      108.83     15.96 o 
   6   6   6      282.51      249.85     22.86 o 
   7   6   6       20.31       19.80      9.73 o 
   8   6   6       12.48        7.50      8.21 o 
   9   6   6       14.14       14.73     10.07 o 
  10   6   6       19.40       12.72     11.00 o 
  -4   7   6       57.15       46.55     15.14 o 
  -3   7   6        2.26        3.95      6.97 o 
  -2   7   6       31.65       31.94      7.92 o 
  -1   7   6       93.00       75.45     15.25 o 
   0   7   6        1.22        1.29      3.48 o 
   1   7   6       52.58       68.06      9.42 o 
   2   7   6      163.45      144.12     16.26 o 
   3   7   6      159.76      134.42     16.08 o 
   4   7   6        3.05        9.36      6.86 o 
   5   7   6        1.85        3.10      5.48 o 
   6   7   6        2.89        7.16      7.20 o 
   7   7   6       87.66       67.92     15.74 o 
   8   7   6       78.21       71.13     17.19 o 
   9   7   6      309.90      312.70     31.37 o 
  -2   8   6       26.94       39.16     14.43 o 
  -1   8   6        2.95        1.72      7.38 o 
   0   8   6        7.15        7.38      7.50 o 
   1   8   6      364.65      339.16     18.93 o 
   2   8   6        0.18       -0.42      3.72 o 
   3   8   6       64.21       38.57     11.30 o 
   4   8   6      353.36      345.45     27.19 o 
   5   8   6       24.81       33.83     11.49 o 
   6   8   6        2.00        4.51      7.83 o 
   7   8   6       21.46       23.31     11.49 o 
   8   8   6        5.13       11.26      9.32 o 
   9   8   6       16.73       17.19     11.04 o 
  -1   9   6       13.62        4.81      7.91 o 
   0   9   6      126.19      122.71     21.56 o 
   1   9   6       17.21       21.71     10.59 o 
   2   9   6       24.52       19.73     10.03 o 
   3   9   6        0.25        2.92      4.79 o 
   4   9   6       44.96       54.27     14.17 o 
   5   9   6        4.27        3.28      8.02 o 
   6   9   6        8.10       -0.78      6.71 o 
   7   9   6        5.30        0.82      7.65 o 
   8   9   6        1.77        2.09      7.27 o 
   1  10   6        1.79        7.31      9.40 o 
   2  10   6       18.70       21.78     12.20 o 
   3  10   6        8.25        6.19      8.43 o 
   4  10   6       17.55       14.93      7.31 o 
   5  10   6        4.69        4.29      8.76 o 
   6  10   6      107.74      132.44     22.71 o 
   7  10   6      107.72       99.55     21.26 o 
  -5  -8   7        3.20        7.24     10.07 o 
  -4  -8   7        1.14       -2.83      7.05 o 
  -3  -8   7        3.16        6.00      8.32 o 
  -2  -8   7       11.95        4.85      9.10 o 
  -1  -8   7       20.49       24.06     12.68 o 
  -7  -7   7        5.92       11.04      8.99 o 
  -6  -7   7        2.27       -3.39      5.78 o 
  -5  -7   7        0.25        0.82      6.45 o 
  -4  -7   7        5.99       14.47     10.18 o 
  -3  -7   7        2.90        5.52      7.20 o 
  -2  -7   7        6.37        8.02      8.39 o 
  -1  -7   7       37.38       25.00      8.82 o 
   0  -7   7       12.87       21.00      7.92 o 
   1  -7   7        0.82        4.77      7.76 o 
  -7  -6   7        7.55        6.86      8.24 o 
  -6  -6   7       30.93       43.90     13.84 o 
  -5  -6   7        1.16        5.27      4.78 o 
  -4  -6   7       43.05       51.66     14.40 o 
  -3  -6   7      327.98      327.69     28.49 o 
  -2  -6   7      134.34      152.81     20.96 o 
  -1  -6   7       94.78      109.46     12.32 o 
   0  -6   7        3.51        5.31      4.69 o 
   1  -6   7        9.92       19.28     10.41 o 
   2  -6   7       48.98       62.17     17.12 o 
   3  -6   7        0.01        1.45      7.35 o 
  -8  -5   7       76.63       97.08     20.48 o 
  -7  -5   7       24.59       29.20     11.82 o 
  -6  -5   7       19.91       18.76     10.07 o 
  -5  -5   7        7.19        6.39      4.98 o 
  -4  -5   7      341.18      336.92     18.41 o 
  -3  -5   7       20.54       21.12      6.18 o 
  -2  -5   7       11.93        9.85      7.31 o 
  -1  -5   7      102.00      127.46     11.51 o 
   0  -5   7       13.71       19.33      6.14 o 
   1  -5   7        5.05       -1.64      4.62 o 
   2  -5   7        1.33        0.45      5.93 o 
   3  -5   7       94.16      102.94     19.39 o 
   4  -5   7        2.72        9.36      8.80 o 
  -8  -4   7        9.82        1.16      6.86 o 
  -7  -4   7      133.94      136.01     14.16 o 
  -6  -4   7      106.57       96.93     11.51 o 
  -5  -4   7       31.58       40.68      6.28 o 
  -4  -4   7        6.31        6.61      3.32 o 
  -3  -4   7      151.62      159.41      9.28 o 
  -2  -4   7      189.66      180.85      7.86 o 
  -1  -4   7       12.50       12.90      3.53 o 
   0  -4   7      339.34      366.76     13.48 o 
   1  -4   7       38.66       31.25      6.57 o 
   2  -4   7        6.37        3.32      3.64 o 
   3  -4   7        2.59        1.96      3.84 o 
   4  -4   7        0.19       -1.34      3.96 o 
   5  -4   7       15.15       17.32      7.21 o 
  -8  -3   7        2.31        3.29      4.08 o 
  -7  -3   7       99.11      111.89     10.68 o 
  -6  -3   7      157.08      167.36     11.07 o 
  -5  -3   7      442.31      431.27     16.02 o 
  -4  -3   7      572.70      541.60     19.10 o 
  -3  -3   7      149.82      146.58     10.25 o 
  -2  -3   7       10.89       11.19      3.32 o 
  -1  -3   7       73.38       83.80      5.18 o 
   0  -3   7       79.83       67.85      6.08 o 
   1  -3   7      651.74      676.22     21.99 o 
   2  -3   7      464.25      454.43     19.10 o 
   3  -3   7      131.14      155.22     12.34 o 
   4  -3   7       10.12        9.62      6.42 o 
   5  -3   7        3.18        5.95      4.99 o 
   6  -3   7       38.19       36.09      9.66 o 
  -8  -2   7      152.55      161.06     13.56 o 
  -7  -2   7       24.68       16.00      5.32 o 
  -6  -2   7      151.97      151.72     11.41 o 
  -5  -2   7      387.01      360.94     14.85 o 
  -4  -2   7       71.43       66.88      6.87 o 
  -3  -2   7     1129.82     1050.09     25.37 o 
  -2  -2   7      329.07      328.32     11.56 o 
  -1  -2   7        0.25        3.44      1.76 o 
   0  -2   7       59.33       57.50      4.90 o 
   1  -2   7       93.29       82.65      8.00 o 
   2  -2   7      216.92      204.04     12.14 o 
   3  -2   7      175.63      176.28     12.17 o 
   4  -2   7      109.01       86.25     10.17 o 
   5  -2   7       93.90       90.12     11.31 o 
   6  -2   7        0.77       -1.20      3.74 o 
   7  -2   7        6.33       20.58      7.74 o 
  -8  -1   7      113.84      126.36     12.67 o 
  -7  -1   7      119.39      117.38     11.32 o 
  -6  -1   7      424.76      419.76     17.59 o 
  -5  -1   7       55.45       59.70      7.23 o 
  -4  -1   7      729.71      727.17     19.48 o 
  -3  -1   7      234.90      216.90     10.04 o 
  -2  -1   7     1244.06     1204.54     18.50 o 
  -1  -1   7      572.32      542.78     13.47 o 
   0  -1   7      174.99      197.52      8.48 o 
   1  -1   7       67.64       65.14      6.64 o 
   2  -1   7      100.00       97.28      9.34 o 
   3  -1   7      591.09      599.73     20.09 o 
   4  -1   7      226.33      227.52     13.67 o 
   5  -1   7      157.47      157.61     12.65 o 
   6  -1   7      104.34      104.38     12.31 o 
   7  -1   7       80.07       66.26     11.50 o 
   8  -1   7       90.05       87.94     14.03 o 
  -8   0   7       15.24       17.50      6.18 o 
  -7   0   7       82.30       96.66     10.58 o 
  -6   0   7       22.30       23.81      5.76 o 
  -5   0   7       20.45       16.51      4.58 o 
  -4   0   7      433.97      388.02     14.57 o 
  -3   0   7       35.86       33.83      4.99 o 
  -2   0   7        1.05        0.00      1.47 o 
  -1   0   7      525.72      294.81    196.46 o 
   0   0   7      719.12      656.41     13.53 o 
   1   0   7      449.00      487.36     11.40 o 
   2   0   7      102.25      112.99      5.83 o 
   3   0   7       57.40       72.37      5.10 o 
   4   0   7       11.28       12.67      4.19 o 
   5   0   7      260.26      264.68     14.96 o 
   6   0   7        0.01       -0.90      3.20 o 
   7   0   7       54.07       50.14      9.57 o 
   8   0   7      193.98      159.83     16.35 o 
  -8   1   7        8.82        5.87      5.23 o 
  -7   1   7        3.74        3.71      4.07 o 
  -6   1   7       24.93       25.42      5.96 o 
  -5   1   7       23.66       29.42      5.74 o 
  -4   1   7      316.55      312.16     13.40 o 
  -3   1   7       13.00       16.41      3.80 o 
  -2   1   7        2.81        2.52      1.90 o 
  -1   1   7       37.21       42.08      4.55 o 
   0   1   7     3735.82     4152.28     63.26 o 
   1   1   7      264.78      258.16     10.88 o 
   2   1   7       89.15       82.45      6.53 o 
   3   1   7       33.48       33.33      3.74 o 
   4   1   7       12.19       16.82      3.39 o 
   5   1   7        2.53        2.56      2.42 o 
   6   1   7       41.34       44.62      8.71 o 
   7   1   7      384.34      403.02     20.65 o 
   8   1   7       31.92       22.64      7.20 o 
   9   1   7        4.96        8.14      6.20 o 
  -7   2   7       31.05       21.42      6.52 o 
  -6   2   7       29.87       41.96      7.42 o 
  -5   2   7        1.85       -0.35      2.57 o 
  -4   2   7      300.71      275.08     15.78 o 
  -3   2   7        0.90        2.30      2.26 o 
  -2   2   7       11.26       14.73      3.47 o 
  -1   2   7       53.93       61.48      4.28 o 
   0   2   7       38.81       54.34      8.43 o 
   1   2   7       15.16       11.89      3.36 o 
   2   2   7      228.37      227.93     10.61 o 
   3   2   7      113.20      128.49      8.58 o 
   4   2   7       32.47       30.00      3.92 o 
   5   2   7       50.45       61.05      5.79 o 
   6   2   7       39.77       35.06      5.36 o 
   7   2   7      328.01      229.74    107.94 o 
   8   2   7        5.88       12.53      8.13 o 
   9   2   7       74.65       83.99     19.28 o 
  -7   3   7        0.14       -1.02      4.83 o 
  -6   3   7       26.41       20.39      5.78 o 
  -5   3   7       26.41       20.00      5.31 o 
  -4   3   7      200.40      211.41     11.84 o 
  -3   3   7       67.43       62.58      6.84 o 
  -2   3   7       50.26       46.04      4.44 o 
  -1   3   7       25.83       26.02      3.68 o 
   0   3   7      384.80      392.69     11.73 o 
   1   3   7      248.86      236.26     10.99 o 
   2   3   7        0.09        1.28      2.11 o 
   3   3   7      499.12      516.42     16.59 o 
   4   3   7        0.04        3.16      2.85 o 
   5   3   7      142.19      159.81     10.87 o 
   6   3   7      310.52      315.42     16.01 o 
   7   3   7      212.67      227.26     14.91 o 
   8   3   7       25.38       15.37      8.69 o 
   9   3   7       47.44       46.70     14.28 o 
  -6   4   7       40.13       37.16      9.64 o 
  -5   4   7        0.33        1.28      4.10 o 
  -4   4   7       28.65       34.32      7.72 o 
  -3   4   7      174.11      190.54     13.26 o 
  -2   4   7      833.33      866.24     19.72 o 
  -1   4   7       20.13       20.78      3.30 o 
   0   4   7       92.15      101.82      4.62 o 
   1   4   7      236.48      226.75     11.09 o 
   2   4   7       76.74       71.38      6.69 o 
   3   4   7       84.73       89.97      7.62 o 
   4   4   7      555.25      574.39     22.12 o 
   5   4   7      338.95      365.38     16.02 o 
   6   4   7       18.62       22.11      5.86 o 
   7   4   7       67.46       66.08      9.32 o 
   8   4   7       41.94       61.95     10.07 o 
   9   4   7       30.43       33.08      8.99 o 
  10   4   7       30.67       29.65     13.09 o 
  -5   5   7        2.63        2.17      3.98 o 
  -4   5   7       27.95       30.89      6.56 o 
  -3   5   7       33.59       40.76      5.48 o 
  -2   5   7      848.71      856.13     16.28 o 
  -1   5   7      105.69      109.54      5.75 o 
   0   5   7      159.65      142.71      6.78 o 
   1   5   7       40.19       56.74      6.66 o 
   2   5   7      412.34      441.44     15.20 o 
   3   5   7       10.24       16.91      4.25 o 
   4   5   7       87.07       84.33     16.19 o 
   5   5   7        2.04        2.94      3.21 o 
   6   5   7      106.33      110.88     10.15 o 
   7   5   7      106.12      103.88     10.98 o 
   8   5   7       48.92       43.54      9.75 o 
   9   5   7       15.92       17.57     11.04 o 
  10   5   7       13.67       12.27     10.37 o 
  -4   6   7       62.02       79.26     16.97 o 
  -3   6   7      232.82      214.46     21.82 o 
  -2   6   7       28.87       26.10      5.46 o 
  -1   6   7       64.50       54.85      8.40 o 
   0   6   7       58.15       51.30      7.95 o 
   1   6   7      681.46      668.21     22.84 o 
   2   6   7        2.19        1.79      4.33 o 
   3   6   7       86.83       96.56     14.06 o 
   4   6   7      278.40      237.54     20.70 o 
   5   6   7       22.18       11.41      7.35 o 
   6   6   7        0.29       -2.50      4.51 o 
   7   6   7       66.94       70.04     15.66 o 
   8   6   7      148.53      163.85     22.27 o 
   9   6   7       21.60       18.57     10.67 o 
  -2   7   7        4.74        2.09      5.82 o 
  -1   7   7        1.15        1.66      4.09 o 
   0   7   7      393.01      397.88     20.05 o 
   1   7   7       19.73       33.40      7.53 o 
   2   7   7       64.96       39.80     11.26 o 
   3   7   7       24.81       28.91      9.66 o 
   4   7   7      168.85      151.28     17.68 o 
   5   7   7      165.38      141.32     19.02 o 
   6   7   7        8.44        5.07      6.79 o 
   7   7   7        0.21        2.54      6.56 o 
   8   7   7        0.68        1.12      6.15 o 
   9   7   7       23.70       14.70     10.82 o 
  -2   8   7        1.19        4.21      8.09 o 
  -1   8   7        2.07       -2.54      5.59 o 
   0   8   7      357.88      342.24     29.05 o 
   1   8   7        0.18        1.10      3.92 o 
   2   8   7        1.88        5.12      4.76 o 
   3   8   7       74.70       54.94     13.17 o 
   4   8   7        0.42        2.61      6.27 o 
   5   8   7       24.88       32.11     11.82 o 
   6   8   7       56.89       52.44     14.40 o 
   7   8   7        0.15        0.45      7.01 o 
   8   8   7        0.04       -1.94      6.12 o 
   9   8   7       54.92       67.02     18.69 o 
  -1   9   7        0.19        9.73      9.14 o 
   0   9   7       62.56       75.12     18.09 o 
   1   9   7        8.84        3.17      7.12 o 
   2   9   7       40.69       47.99      9.82 o 
   3   9   7       32.12       16.10      6.38 o 
   4   9   7        0.02        2.24      7.01 o 
   5   9   7       22.99       23.53     10.97 o 
   6   9   7        0.39       -5.89      5.89 o 
   7   9   7       61.89       85.97     19.47 o 
   8   9   7        6.00       22.56     13.32 o 
   1  10   7        4.57        1.60      8.24 o 
   2  10   7        5.31       10.07     10.33 o 
   3  10   7       14.37       17.57     11.00 o 
   4  10   7       55.13       53.31     11.14 o 
   5  10   7       12.36       13.46      9.85 o 
   6  10   7        2.12       -0.78      8.28 o 
   7  10   7        0.10        4.40     10.11 o 
  -5  -7   8       27.03       43.49     15.37 o 
  -4  -7   8       62.85       50.05     16.00 o 
  -3  -7   8        2.08        2.35      7.05 o 
  -2  -7   8       21.59       13.50      9.44 o 
  -1  -7   8        5.32        0.63      7.24 o 
   0  -7   8        4.09        2.91      8.47 o 
   1  -7   8        1.69        5.89      9.47 o 
  -7  -6   8       20.68        1.45      8.65 o 
  -6  -6   8       18.71       19.92     10.59 o 
  -5  -6   8       12.25       16.78      7.55 o 
  -4  -6   8        9.43       17.19      9.81 o 
  -3  -6   8        3.66        6.79      8.13 o 
  -2  -6   8       17.07       10.48      8.13 o 
  -1  -6   8      146.72      126.14     20.33 o 
   0  -6   8        9.01       24.50     11.11 o 
   1  -6   8        1.93        2.76      7.09 o 
   2  -6   8        0.03        8.91      8.28 o 
   3  -6   8       96.91       96.34     21.30 o 
  -7  -5   8       80.89       61.58     16.71 o 
  -6  -5   8       15.41       16.82      9.55 o 
  -5  -5   8        1.50        4.77      6.38 o 
  -4  -5   8       18.90       17.83      6.34 o 
  -3  -5   8      117.37       93.06     17.12 o 
  -2  -5   8      447.51      418.88     30.58 o 
  -1  -5   8       25.82       27.67     10.59 o 
   0  -5   8        6.04        4.62      6.12 o 
   1  -5   8       48.79       74.11     16.26 o 
   2  -5   8        8.60        8.39      8.02 o 
   3  -5   8       62.69       71.68     17.57 o 
   4  -5   8        1.91        2.72      7.38 o 
  -8  -4   8       26.19       30.62     13.91 o 
  -7  -4   8       81.40       76.16     17.98 o 
  -6  -4   8       34.77       32.33      8.07 o 
  -5  -4   8      241.21      265.25     16.55 o 
  -4  -4   8      205.56      207.10     11.62 o 
  -3  -4   8        0.54       -0.71      2.69 o 
  -2  -4   8        6.29        3.30      3.76 o 
  -1  -4   8      218.10      203.47     13.23 o 
   0  -4   8       82.65      110.45     10.78 o 
   1  -4   8       55.38       45.39      8.04 o 
   2  -4   8      109.75       99.37     11.29 o 
   3  -4   8       44.43       43.78      9.07 o 
   4  -4   8        2.21        1.65      4.56 o 
   5  -4   8        1.61       -0.92      5.09 o 
  -8  -3   8       89.28       94.68     11.53 o 
  -7  -3   8       29.86       24.02      6.29 o 
  -6  -3   8       20.68       13.63      4.80 o 
  -5  -3   8      125.46      121.97     10.54 o 
  -4  -3   8       87.02      102.63      8.54 o 
  -3  -3   8      241.51      244.42     11.65 o 
  -2  -3   8       70.92       65.31      6.51 o 
  -1  -3   8        0.98        0.89      2.32 o 
   0  -3   8      156.95      159.22     11.32 o 
   1  -3   8      145.32      163.14     11.82 o 
   2  -3   8       92.82       80.74      9.66 o 
   3  -3   8      429.89      434.13     20.58 o 
   4  -3   8       66.49       76.15     14.64 o 
   5  -3   8        2.12        6.86      5.03 o 
   6  -3   8       15.58       15.59      7.63 o 
  -8  -2   8       42.67       44.35      8.80 o 
  -7  -2   8      122.40      127.93     11.75 o 
  -6  -2   8       21.48       12.27      4.55 o 
  -5  -2   8      987.58      931.84     28.91 o 
  -4  -2   8       40.76       37.50      5.84 o 
  -3  -2   8       49.64       51.86      6.07 o 
  -2  -2   8      367.87      358.36     12.77 o 
  -1  -2   8      134.66      122.63      8.25 o 
   0  -2   8      223.79      218.75      9.19 o 
   1  -2   8       30.63       21.81      5.35 o 
   2  -2   8      289.41      302.46     24.17 o 
   3  -2   8       91.34       97.27     10.26 o 
   4  -2   8       24.58       23.70      6.58 o 
   5  -2   8       18.89       17.90      6.30 o 
   6  -2   8        0.29       -0.60      4.25 o 
   7  -2   8        4.79        5.88      6.02 o 
  -8  -1   8        1.52       -0.92      3.84 o 
  -7  -1   8      121.03      119.44     11.67 o 
  -6  -1   8       30.96       28.53      6.14 o 
  -5  -1   8       64.85       63.24      7.78 o 
  -4  -1   8     2319.88     2184.83     35.06 o 
  -3  -1   8      113.20       97.20      8.09 o 
  -2  -1   8      364.58      331.03     17.80 o 
  -1  -1   8      298.93      300.11     10.79 o 
   0  -1   8      286.95      302.16     10.33 o 
   1  -1   8       23.22       23.02      3.60 o 
   2  -1   8       81.42       89.18      9.64 o 
   3  -1   8      160.32      165.14     11.30 o 
   4  -1   8      151.98      168.22     12.33 o 
   5  -1   8       34.63       37.75      7.83 o 
   6  -1   8      122.91      127.03     15.22 o 
   7  -1   8      182.61      166.95     16.49 o 
   8  -1   8        0.33        4.37      5.83 o 
  -8   0   8        0.28       -0.55      4.22 o 
  -7   0   8        7.50        6.81      4.56 o 
  -6   0   8        5.08        1.03      3.26 o 
  -5   0   8       40.01       39.77      6.77 o 
  -4   0   8      732.29      756.00     21.01 o 
  -3   0   8      144.96      140.86      8.75 o 
  -2   0   8      247.75      270.58     11.05 o 
  -1   0   8       68.52       39.48     26.64 o 
   0   0   8      168.11      191.07     10.20 o 
   1   0   8      220.62      256.14      9.01 o 
   2   0   8        1.79        0.82      1.82 o 
   3   0   8      271.32      274.41      9.77 o 
   4   0   8       18.47        4.30      6.27 o 
   5   0   8        1.63        0.66      3.22 o 
   6   0   8       49.10       42.96      8.60 o 
   7   0   8      165.11      177.99     17.29 o 
   8   0   8      136.98      113.19     14.57 o 
  -7   1   8       13.56       15.05      5.82 o 
  -6   1   8        1.89        5.85      3.99 o 
  -5   1   8        6.01        2.85      3.00 o 
  -4   1   8      396.70      376.83     15.27 o 
  -3   1   8        0.10       -0.44      2.03 o 
  -2   1   8       26.34       30.32      4.65 o 
  -1   1   8      311.10      340.31     11.81 o 
   0   1   8     1317.29     1499.86     41.03 o 
   1   1   8       43.07       48.83      4.21 o 
   2   1   8     1019.11     1117.09     17.56 o 
   3   1   8       46.08       53.46      4.82 o 
   4   1   8       14.60       20.96      3.84 o 
   5   1   8      182.90      164.24     11.43 o 
   6   1   8       35.89       31.51      6.91 o 
   7   1   8      166.31      179.18     14.40 o 
   8   1   8        0.01       -1.08      5.56 o 
   9   1   8      100.93       80.34     19.43 o 
  -7   2   8       89.01       90.77     11.26 o 
  -6   2   8       73.26       68.38      9.36 o 
  -5   2   8        1.65       -0.58      2.80 o 
  -4   2   8        5.21        9.62      3.82 o 
  -3   2   8        0.14        0.56      2.17 o 
  -2   2   8       13.38       22.84      4.32 o 
  -1   2   8       11.26       14.90      3.41 o 
   0   2   8       13.01       11.94      5.33 o 
   1   2   8      449.57      511.30     16.64 o 
   2   2   8       31.52       46.61      8.19 o 
   3   2   8       96.60      108.95      8.44 o 
   4   2   8       27.06       30.76      5.52 o 
   5   2   8      105.74      117.42      9.70 o 
   6   2   8       95.15       99.99     10.19 o 
   7   2   8        7.94        3.88      5.74 o 
   8   2   8        3.08        2.61      6.49 o 
   9   2   8       11.24        7.65      9.03 o 
  -6   3   8        6.38        7.85      4.72 o 
  -5   3   8        0.27       -0.75      2.96 o 
  -4   3   8        2.64       -0.15      2.75 o 
  -3   3   8       69.62       68.61      7.42 o 
  -2   3   8      275.81      285.61     12.09 o 
  -1   3   8      934.84      932.02     17.65 o 
   0   3   8        1.75        6.14      3.09 o 
   1   3   8        2.41        2.16      2.58 o 
   2   3   8       97.69       87.07      7.42 o 
   3   3   8        0.07        1.94      2.49 o 
   4   3   8       29.95       27.04      5.50 o 
   5   3   8        2.36        2.95      3.02 o 
   6   3   8       15.93       13.22      5.19 o 
   7   3   8       29.56       24.72      6.78 o 
   8   3   8       16.70       17.87      9.66 o 
   9   3   8        0.17       -0.22      6.30 o 
  -6   4   8       17.12       12.99      7.03 o 
  -5   4   8       96.85      108.66     10.91 o 
  -4   4   8      174.14      168.14     14.17 o 
  -3   4   8      233.48      204.67     14.24 o 
  -2   4   8       85.20       95.00      9.68 o 
  -1   4   8       82.01       90.02      7.80 o 
   0   4   8      285.84      300.88      9.46 o 
   1   4   8      150.67      130.98      9.25 o 
   2   4   8       37.84       46.60      6.16 o 
   3   4   8      191.27      191.99     11.06 o 
   4   4   8       11.61       14.92      4.48 o 
   5   4   8       87.57       91.66      9.29 o 
   6   4   8      330.05      320.90     16.69 o 
   7   4   8      178.01      176.02     13.70 o 
   8   4   8        8.39       15.57      6.11 o 
   9   4   8        6.79        9.44      7.94 o 
  -5   5   8       13.72        7.24      4.78 o 
  -4   5   8       25.40       22.57      5.77 o 
  -3   5   8      193.68      187.15      9.98 o 
  -2   5   8      523.61      516.49     14.66 o 
  -1   5   8       18.26       19.35      3.80 o 
   0   5   8     1587.33     1629.29     37.88 o 
   1   5   8      500.95      528.18     30.99 o 
   2   5   8      491.99      499.58     17.34 o 
   3   5   8      144.27      136.59      9.68 o 
   4   5   8      188.70      199.33     13.05 o 
   5   5   8       92.85       72.47      8.38 o 
   6   5   8        4.66        3.11      3.45 o 
   7   5   8       13.61       11.60      4.84 o 
   8   5   8        6.42        6.62      5.21 o 
   9   5   8        0.03       -2.22      4.68 o 
  -2   6   8      123.47      120.28     17.31 o 
  -1   6   8      473.70      471.51     20.61 o 
   0   6   8      409.13      416.39     18.88 o 
   1   6   8        4.19        7.08      4.23 o 
   2   6   8       20.77       23.61      9.10 o 
   3   6   8       57.59       69.41     13.32 o 
   4   6   8       11.22        3.84      5.78 o 
   5   6   8      230.66      217.93     21.33 o 
   6   6   8       50.68       58.93     13.99 o 
   7   6   8        9.19        3.24      6.79 o 
   8   6   8       16.03        4.59      7.83 o 
   9   6   8        0.80        8.09      9.18 o 
  -1   7   8       40.07       54.30      9.47 o 
   0   7   8       79.76       92.08     10.94 o 
   1   7   8        0.36        2.93      3.91 o 
   2   7   8        0.38       -4.07      5.33 o 
   3   7   8        0.04       -0.56      4.77 o 
   4   7   8       36.14       11.38      7.61 o 
   5   7   8       60.01       46.21     13.13 o 
   6   7   8      127.42      129.42     19.43 o 
   7   7   8       83.72       92.61     18.09 o 
   8   7   8        0.18        0.52      7.35 o 
   9   7   8       49.49       58.00     16.75 o 
  -1   8   8       20.53       21.78     10.93 o 
   0   8   8        5.91        8.20      5.66 o 
   1   8   8      113.66      126.35     13.56 o 
   2   8   8       32.58       21.13      6.80 o 
   4   8   8       37.28       42.71     12.98 o 
   5   8   8      321.69      291.40     26.70 o 
   6   8   8       35.52       33.38     12.68 o 
   7   8   8       26.78       28.12     12.08 o 
   8   8   8       20.86       24.28     11.90 o 
   9   8   8        2.11       -1.86      8.73 o 
  -1   9   8        0.05        2.80      8.88 o 
   0   9   8        8.13        3.21      8.02 o 
   1   9   8       11.42        8.88      8.54 o 
   2   9   8        2.38       11.49      6.53 o 
   3   9   8       23.95       19.69     10.48 o 
   4   9   8       27.57       33.75     13.17 o 
   5   9   8        4.33        2.09      7.42 o 
   6   9   8        1.36        2.13      6.90 o 
   7   9   8       29.99       33.94     13.46 o 
   8   9   8       20.48       29.95     14.32 o 
   2  10   8       13.45        9.77     10.07 o 
   3  10   8        6.85        8.68      6.81 o 
   4  10   8       52.65       58.89     16.75 o 
   5  10   8        4.83       -0.41      7.91 o 
   6  10   8        8.87        6.38      8.80 o 
   7  10   8        0.94        1.42      8.95 o 
  -5  -7   9       12.20       22.56     12.27 o 
  -4  -7   9       18.23       33.79     14.70 o 
  -3  -7   9       71.25       77.80     19.28 o 
  -2  -7   9       45.10       37.97     14.66 o 
  -1  -7   9       39.17       23.05     12.38 o 
   0  -7   9        9.31        5.71      8.84 o 
  -6  -6   9       18.82        9.70      9.40 o 
  -5  -6   9        0.02       -2.50      5.97 o 
  -4  -6   9        0.01       -1.04      6.12 o 
  -3  -6   9       37.14       43.94     14.51 o 
  -2  -6   9        8.48        1.57      6.97 o 
  -1  -6   9        3.30        1.34      6.30 o 
   0  -6   9        0.19        0.22      6.08 o 
   1  -6   9       18.46       22.30     11.71 o 
   2  -6   9        1.75        8.24      9.14 o 
  -7  -5   9        7.51       14.51     10.26 o 
  -6  -5   9       28.88       39.72     13.76 o 
  -5  -5   9       25.05       34.09     11.67 o 
  -4  -5   9        0.60       -1.08      3.42 o 
  -3  -5   9        2.09        1.60      6.34 o 
  -2  -5   9        6.73       -1.04      5.74 o 
  -1  -5   9      208.63      168.14     21.97 o 
   0  -5   9      106.94       99.69     18.01 o 
   1  -5   9        0.65        9.44      8.09 o 
   2  -5   9       38.78       28.83     11.97 o 
   3  -5   9        0.01       -0.37      6.86 o 
   4  -5   9       28.50       35.32     14.32 o 
  -7  -4   9        4.84        2.72      8.43 o 
  -6  -4   9      118.71       97.68     18.28 o 
  -5  -4   9      140.46      159.37     20.92 o 
  -4  -4   9        0.54       -1.10      3.61 o 
  -3  -4   9      278.15      281.53     13.27 o 
  -2  -4   9        7.24        9.11      4.89 o 
  -1  -4   9        9.09        2.53      4.12 o 
   0  -4   9        2.44        0.28      3.52 o 
   1  -4   9      111.05       93.52     10.93 o 
   2  -4   9       23.17       25.55      7.24 o 
   3  -4   9       31.91       37.27      8.79 o 
   4  -4   9        1.18        0.60      4.73 o 
   5  -4   9        9.97        4.95      6.07 o 
  -8  -3   9        1.08       -1.56      4.17 o 
  -7  -3   9       57.21       58.51      8.89 o 
  -6  -3   9       79.24       89.87      9.82 o 
  -5  -3   9       31.38       37.62      6.65 o 
  -4  -3   9        4.77        5.24      4.11 o 
  -3  -3   9       34.66       26.99      5.46 o 
  -2  -3   9       45.26       44.86      6.08 o 
  -1  -3   9       28.20       43.88      7.55 o 
   0  -3   9       20.42       21.32      5.97 o 
   1  -3   9       16.04        9.90      4.69 o 
   2  -3   9       75.63       60.00      9.17 o 
   3  -3   9       23.91       30.90      7.65 o 
   4  -3   9        0.16        1.20      4.01 o 
   5  -3   9       37.47       32.38      8.88 o 
   6  -3   9       23.37       26.37      9.19 o 
  -8  -2   9        0.11        0.05      4.12 o 
  -7  -2   9      238.68      257.16     16.46 o 
  -6  -2   9       40.82       30.35      6.61 o 
  -5  -2   9      114.83      114.48     10.11 o 
  -4  -2   9      464.82      494.24     17.65 o 
  -3  -2   9     1884.38     1884.04     38.94 o 
  -2  -2   9      436.29      403.95     14.31 o 
  -1  -2   9        3.78        2.17      2.71 o 
   0  -2   9      345.98      370.59     12.53 o 
   1  -2   9       38.49       46.68      7.41 o 
   2  -2   9        0.13       -2.02      2.94 o 
   3  -2   9        0.21        3.96      3.85 o 
   4  -2   9      283.73      273.06     16.94 o 
   5  -2   9       15.86       20.63      7.02 o 
   6  -2   9        2.02        1.59      4.59 o 
   7  -2   9        7.53        5.62      6.07 o 
  -8  -1   9       22.98       22.28      6.93 o 
  -7  -1   9       23.02       27.48      7.00 o 
  -6  -1   9       75.54       91.61     10.19 o 
  -5  -1   9        0.10       -0.25      2.69 o 
  -4  -1   9       15.55        7.79      3.55 o 
  -3  -1   9      871.68      840.68     21.43 o 
  -2  -1   9      466.44      450.01     14.69 o 
  -1  -1   9       42.85       49.65      5.61 o 
   0  -1   9      109.99      120.58      7.30 o 
   1  -1   9      537.32      534.57     14.10 o 
   2  -1   9      209.99      242.99     13.29 o 
   3  -1   9        9.53        6.76      3.98 o 
   4  -1   9       52.60       57.46      8.73 o 
   5  -1   9        2.69        3.41      4.09 o 
   6  -1   9       37.86       35.42      8.70 o 
   7  -1   9       31.02       42.43     10.03 o 
  -7   0   9        1.44       -0.63      3.49 o 
  -6   0   9        4.07        6.38      4.17 o 
  -5   0   9        8.22        8.82      3.94 o 
  -4   0   9       36.54       33.25      5.93 o 
  -3   0   9      224.62      223.03     11.37 o 
  -2   0   9       83.39       90.71      7.55 o 
  -1   0   9        0.04        0.52      1.80 o 
   0   0   9        0.06        0.23      1.73 o 
   1   0   9      540.56      549.82     13.89 o 
   2   0   9      323.23      306.43     10.52 o 
   3   0   9      293.65      313.02     16.15 o 
   4   0   9        0.04        1.20      2.99 o 
   5   0   9       71.19       17.53     37.56 o 
   6   0   9        0.18       -1.45      3.37 o 
   7   0   9       35.13       31.27      8.38 o 
   8   0   9       88.72       86.16     20.25 o 
  -7   1   9       24.56       19.94      6.61 o 
  -6   1   9       86.61       82.28     10.08 o 
  -5   1   9        0.54        1.25      3.16 o 
  -4   1   9       20.82       22.16      5.23 o 
  -3   1   9      225.26      217.41     11.42 o 
  -2   1   9      165.26      179.66      9.77 o 
  -1   1   9      138.26      131.42      9.80 o 
   0   1   9      409.45      443.72     24.21 o 
   1   1   9       21.33       27.57      3.77 o 
   2   1   9      791.21      809.24     15.99 o 
   3   1   9       40.40       43.76      4.72 o 
   4   1   9      246.08      232.37     12.57 o 
   5   1   9       69.49       61.84     12.87 o 
   6   1   9      110.83      112.11     17.64 o 
   7   1   9        6.09        8.47      7.50 o 
   8   1   9       47.94       63.14     16.82 o 
  -7   2   9        3.21        1.28      4.27 o 
  -6   2   9       15.67       16.36      5.57 o 
  -5   2   9      290.23      270.15     18.52 o 
  -4   2   9       46.86       42.69      6.81 o 
  -3   2   9       32.31       29.88      5.54 o 
  -2   2   9       14.10       16.03      4.02 o 
  -1   2   9       10.63        9.75      3.26 o 
   0   2   9      411.98      428.62     23.68 o 
   1   2   9       82.89       81.43      7.88 o 
   2   2   9      195.80      183.93     10.90 o 
   3   2   9        3.28        2.39      2.70 o 
   4   2   9        1.73        2.24      3.05 o 
   5   2   9      327.69      340.83     16.28 o 
   6   2   9       55.70       52.44     12.72 o 
   7   2   9       81.44       55.24     14.40 o 
   8   2   9        3.10        4.44      7.38 o 
   9   2   9       28.34       19.39     11.30 o 
  -6   3   9      136.43      119.23     12.22 o 
  -5   3   9       87.97       85.55      9.95 o 
  -4   3   9        0.55       -2.39      2.39 o 
  -3   3   9       55.64       51.23      6.91 o 
  -2   3   9       21.55       16.52      5.29 o 
  -1   3   9       86.02       78.79      8.51 o 
   0   3   9      435.92      445.01     17.39 o 
   1   3   9      815.40      833.54     38.86 o 
   2   3   9      665.26      651.48     20.28 o 
   3   3   9       66.48       65.67      7.62 o 
   4   3   9        1.75        0.00      2.70 o 
   5   3   9        0.96       -0.08      2.80 o 
   6   3   9      165.96      189.22     13.29 o 
   7   3   9       63.09       69.41     14.73 o 
   8   3   9       24.89       20.89     10.26 o 
   9   3   9       54.87       72.32     17.68 o 
  -6   4   9        0.83        5.95      6.18 o 
  -5   4   9       22.14       23.94      7.80 o 
  -4   4   9       11.43       12.90      5.99 o 
  -3   4   9      454.71      426.43     20.74 o 
  -2   4   9       70.53       73.49      9.31 o 
  -1   4   9      230.66      212.31     10.73 o 
   0   4   9      322.84      329.49     11.74 o 
   1   4   9      143.17      145.70     10.29 o 
   2   4   9      448.19      455.01     29.78 o 
   3   4   9      253.79      271.69     16.60 o 
   4   4   9       92.09      101.37      9.36 o 
   5   4   9       15.76       11.19      4.48 o 
   6   4   9       84.16       87.32     10.01 o 
   7   4   9       20.41       27.36      7.17 o 
   8   4   9      234.72      230.70     22.55 o 
   9   4   9       56.12       65.90     16.45 o 
  -5   5   9        1.66        4.36      4.77 o 
  -4   5   9        0.37       -0.53      4.21 o 
  -3   5   9      229.62      214.98     12.77 o 
  -2   5   9      517.31      504.86     17.79 o 
  -1   5   9       56.92       63.54      7.01 o 
   0   5   9      595.70      610.82     20.91 o 
   1   5   9      110.94       99.45      9.37 o 
   2   5   9       41.11       42.09      7.12 o 
   3   5   9      345.19      353.67     15.70 o 
   4   5   9       52.65       61.91      7.90 o 
   5   5   9      408.59      346.46     16.84 o 
   6   5   9      128.60      117.21     11.22 o 
   7   5   9        1.44       -0.22      3.58 o 
   8   5   9       19.59       30.09      8.02 o 
   9   5   9        2.66        3.95      5.35 o 
  -3   6   9        1.97        7.65      7.94 o 
  -2   6   9       13.37        5.82      7.61 o 
  -1   6   9        0.24       -1.34      4.59 o 
   0   6   9      321.57      318.22     16.91 o 
   1   6   9     1338.02     1265.86     32.34 o 
   2   6   9       15.22       17.72      8.62 o 
   3   6   9      172.33      171.23     19.02 o 
   4   6   9        0.02       -0.19      4.33 o 
   5   6   9      263.75      270.96     23.80 o 
   6   6   9       36.08       37.78     12.01 o 
   7   6   9       62.67       80.15     16.45 o 
   8   6   9        1.38        0.71      7.24 o 
   9   6   9        5.83        1.08      8.76 o 
  -1   7   9        2.71        5.07      6.45 o 
   0   7   9        0.87        4.61      4.12 o 
   1   7   9      473.50      473.48     21.70 o 
   2   7   9       19.41       14.32      8.43 o 
   3   7   9        6.43       -1.86      4.51 o 
   4   7   9        9.25        2.76      5.52 o 
   5   7   9      130.92       79.37     15.66 o 
   6   7   9        2.53        8.24      8.17 o 
   7   7   9       10.52       10.37      8.95 o 
   8   7   9       43.49       63.44     17.01 o 
   9   7   9        9.23        9.40      9.96 o 
   0   8   9        0.63        2.05      4.90 o 
   1   8   9      168.25      174.03     14.70 o 
   2   8   9       49.75       54.16      9.99 o 
   3   8   9       43.48       48.41     13.58 o 
   4   8   9      194.99      188.69     21.78 o 
   5   8   9       59.38       39.61     12.68 o 
   6   8   9        2.41        0.56      6.68 o 
   7   8   9       11.05        5.97      8.39 o 
   8   8   9        7.40        3.66      9.10 o 
   0   9   9        0.30        2.20      7.65 o 
   1   9   9        0.74        1.78      4.86 o 
   2   9   9        4.62        5.79      5.64 o 
   3   9   9        0.16        2.44      4.87 o 
   4   9   9        7.25        9.85      9.21 o 
   5   9   9        8.10        9.88      9.03 o 
   6   9   9        0.11       -0.78      6.23 o 
   7   9   9        0.72       -1.86      7.35 o 
   8   9   9       14.42       18.35     11.49 o 
   2  10   9        0.01       -0.56      7.09 o 
   3  10   9       38.04       40.51     11.51 o 
   4  10   9       22.12        2.05      8.39 o 
   5  10   9       21.15        8.47      9.03 o 
   6  10   9       23.76       27.19     13.09 o 
  -3  -7  10        2.47        0.45      7.94 o 
  -2  -7  10        2.12        1.42      8.65 o 
  -5  -6  10        5.47       12.57     10.74 o 
  -4  -6  10        6.92        4.77      7.65 o 
  -3  -6  10        1.42        0.11      6.79 o 
  -2  -6  10        3.81        7.42      8.73 o 
  -1  -6  10       48.33       37.30     14.28 o 
   0  -6  10       12.71       21.97     11.34 o 
   1  -6  10       20.41       17.87     11.08 o 
  -6  -5  10        0.98       -4.21      6.08 o 
  -5  -5  10       20.60       14.88      9.06 o 
  -4  -5  10        3.46       10.37      8.80 o 
  -3  -5  10       61.58       54.60     15.52 o 
  -2  -5  10        5.96        1.27      6.34 o 
  -1  -5  10        3.59        2.42      6.60 o 
   0  -5  10       29.38       31.70     12.12 o 
   1  -5  10       32.46       29.28     12.38 o 
   2  -5  10       14.17       14.66      9.62 o 
   3  -5  10        3.83        3.28      7.98 o 
  -7  -4  10      192.19      241.20     28.23 o 
  -6  -4  10        8.99        1.38      6.79 o 
  -5  -4  10        3.84        1.98      6.60 o 
  -4  -4  10       44.28       41.71      8.98 o 
  -3  -4  10       43.01       44.70      8.44 o 
  -2  -4  10        0.09        2.28      4.49 o 
  -1  -4  10       51.32       48.72      8.82 o 
   0  -4  10        0.04        1.74      3.91 o 
   1  -4  10        0.03       -0.48      3.71 o 
   2  -4  10        3.32       13.23      6.08 o 
   3  -4  10       15.23       12.28      6.10 o 
   4  -4  10       15.01       12.46      6.93 o 
  -7  -3  10      125.84      145.13     13.18 o 
  -6  -3  10       29.03       39.97      7.49 o 
  -5  -3  10       24.37       24.86      5.95 o 
  -4  -3  10        0.84        2.35      3.99 o 
  -3  -3  10        0.49       -0.01      2.81 o 
  -2  -3  10      291.75      308.76     13.52 o 
  -1  -3  10       50.80       61.73      8.99 o 
   0  -3  10        0.05        1.52      3.52 o 
   1  -3  10       64.30       78.88     13.30 o 
   2  -3  10        0.49        2.51      4.31 o 
   3  -3  10       14.35       13.19      5.89 o 
   4  -3  10       54.42       55.49     10.50 o 
   5  -3  10       14.36       13.87      6.94 o 
  -7  -2  10       23.05       19.51      6.37 o 
  -6  -2  10       79.91       74.31      9.55 o 
  -5  -2  10      156.78      182.91     12.09 o 
  -4  -2  10       27.39       31.18      6.03 o 
  -3  -2  10     1563.63     1529.05     36.89 o 
  -2  -2  10       52.63       61.66      7.06 o 
  -1  -2  10     1047.60     1007.70     22.36 o 
   0  -2  10       95.93      115.88     15.85 o 
   1  -2  10      128.50      115.54     10.96 o 
   2  -2  10       57.47       64.29      9.02 o 
   3  -2  10       38.73       48.03      8.60 o 
   4  -2  10        7.57       16.10      6.28 o 
   5  -2  10        8.44       11.46      6.24 o 
   6  -2  10       36.43       32.76      9.15 o 
  -7  -1  10       11.35        9.65      5.33 o 
  -6  -1  10        6.89       10.01      4.56 o 
  -5  -1  10       10.29        4.15      3.73 o 
  -4  -1  10      102.85       92.44      9.06 o 
  -3  -1  10      322.95      364.42     18.39 o 
  -2  -1  10      488.79      464.62     15.70 o 
  -1  -1  10       20.82       21.51      4.55 o 
   0  -1  10      233.97      274.97     11.22 o 
   1  -1  10      271.63      119.34    154.13 o 
   2  -1  10       99.20       36.27     46.60 o 
   3  -1  10      159.67      131.52     15.37 o 
   4  -1  10       59.76       67.53      9.68 o 
   5  -1  10        2.67        2.15      4.13 o 
   6  -1  10        0.16       -3.48      3.48 o 
   7  -1  10        6.89        7.87      9.29 o 
  -7   0  10       10.20        8.45      5.00 o 
  -6   0  10       50.89       50.77      8.36 o 
  -5   0  10        5.48        5.93      3.76 o 
  -4   0  10       69.93       68.44      8.25 o 
  -3   0  10      490.42      482.74     17.27 o 
  -2   0  10       88.33       87.64      9.68 o 
  -1   0  10      204.94      211.80     10.10 o 
   0   0  10      928.36      920.73     23.85 o 
   1   0  10        3.05        2.22      2.42 o 
   2   0  10      163.76      161.81      8.41 o 
   3   0  10      217.93      225.37     33.44 o 
   4   0  10      361.47      323.28     16.48 o 
   5   0  10       30.85       33.75     11.26 o 
   6   0  10       39.12       35.99     12.76 o 
   7   0  10        5.15        2.13      7.12 o 
   8   0  10       59.96       46.02     15.74 o 
  -7   1  10       39.18       38.38      8.26 o 
  -6   1  10       37.44       44.27      8.43 o 
  -5   1  10      121.67       96.61     10.20 o 
  -4   1  10       23.05       20.75      5.30 o 
  -3   1  10        4.49        0.14      2.54 o 
  -2   1  10       28.81       25.94      5.01 o 
  -1   1  10      284.14      272.92     14.58 o 
   0   1  10      239.48      254.14     19.80 o 
   1   1  10       52.95       38.41      8.78 o 
   2   1  10      113.24      123.47      9.53 o 
   3   1  10       23.81       20.22      5.27 o 
   4   1  10       13.53       18.76      7.80 o 
   5   1  10       92.95       83.62     15.07 o 
   6   1  10      194.68      181.00     21.04 o 
   7   1  10       45.77       52.70     15.40 o 
   8   1  10        0.07       -1.16      6.53 o 
  -6   2  10       47.77       39.95      8.14 o 
  -5   2  10        1.72        4.23      3.73 o 
  -4   2  10        0.06        0.54      3.09 o 
  -3   2  10      100.57       87.80      8.62 o 
  -2   2  10        3.01        1.39      2.33 o 
  -1   2  10      200.93      193.80     18.05 o 
   0   2  10     1049.88     1159.15     40.88 o 
   1   2  10       99.83       90.33     12.49 o 
   2   2  10      226.26      242.29     13.10 o 
   3   2  10      497.33      510.90     19.05 o 
   4   2  10      114.27      133.00     10.57 o 
   5   2  10       33.99       33.92      6.75 o 
   6   2  10       11.45       10.93      7.31 o 
   7   2  10      139.33      141.02     20.66 o 
   8   2  10        4.50       12.35      8.99 o 
  -6   3  10        0.09        0.29      3.94 o 
  -5   3  10       99.79      112.20     11.37 o 
  -4   3  10      203.84      195.46     12.73 o 
  -3   3  10      505.32      497.12     18.45 o 
  -2   3  10      183.57      195.07     15.40 o 
  -1   3  10      115.82      112.87     10.33 o 
   0   3  10        1.42        3.98      3.43 o 
   1   3  10       70.88       67.82      8.04 o 
   2   3  10     1242.14     1213.50     29.04 o 
   3   3  10      190.93      198.22     12.39 o 
   4   3  10      106.67      110.13     10.03 o 
   5   3  10       21.33       19.02      5.84 o 
   6   3  10       20.76       24.07      6.60 o 
   7   3  10       80.35       72.13     15.96 o 
   8   3  10      158.76      161.05     23.12 o 
   9   3  10       25.59       36.66     14.02 o 
  -5   4  10        0.24        1.73      4.89 o 
  -4   4  10        9.58       10.59      5.77 o 
  -3   4  10       14.54       14.89      5.84 o 
  -2   4  10      135.23      128.11     13.74 o 
  -1   4  10        5.10        6.98      3.52 o 
   0   4  10      127.62      137.45     14.15 o 
   1   4  10      758.76      795.23     24.33 o 
   2   4  10       95.85       89.89      9.08 o 
   3   4  10      357.22      419.92     18.13 o 
   4   4  10      122.86      109.57     10.33 o 
   5   4  10      109.80      107.05     10.68 o 
   6   4  10       69.97       63.47      9.26 o 
   7   4  10        0.07        1.62      4.25 o 
   8   4  10        2.00        3.39      6.79 o 
   9   4  10        0.81        3.36      6.90 o 
  -5   5  10       22.46       19.32      7.98 o 
  -4   5  10        7.23        2.84      4.87 o 
  -3   5  10        6.86        2.64      3.77 o 
  -2   5  10       90.72       91.23      8.98 o 
  -1   5  10      108.27      112.70      9.15 o 
   0   5  10     1412.53     1352.51     94.90 o 
   1   5  10     1394.67     1417.46     33.07 o 
   2   5  10     1157.96     1134.95     44.27 o 
   3   5  10       47.40       34.26      6.87 o 
   4   5  10        7.16        3.70      3.87 o 
   5   5  10      182.41      173.05     24.45 o 
   6   5  10       78.68       72.70      9.93 o 
   7   5  10       44.59       50.64      9.27 o 
   8   5  10        5.24        3.58      4.90 o 
   9   5  10       26.01       24.95      8.33 o 
  -3   6  10       14.56       22.27     10.82 o 
  -2   6  10       19.24       16.20      6.25 o 
  -1   6  10       27.97       25.70     10.00 o 
   0   6  10        8.71        3.06      5.48 o 
   1   6  10       45.42       44.64      7.86 o 
   2   6  10        1.51        4.18      5.71 o 
   3   6  10      200.25      190.77     20.03 o 
   4   6  10       78.39       67.43     14.28 o 
   5   6  10        3.06        3.24      6.45 o 
   6   6  10       94.06       74.52     16.19 o 
   7   6  10       21.66       19.47     10.37 o 
   8   6  10       56.48       75.27     17.72 o 
   9   6  10        0.08       -0.75      8.28 o 
  -2   7  10        1.67        0.07      6.83 o 
  -1   7  10        0.13       -3.06      5.71 o 
   0   7  10       20.66       17.60      9.10 o 
   1   7  10       22.78       23.66      6.94 o 
   2   7  10       23.15       28.91     10.85 o 
   3   7  10      128.81      131.17     19.25 o 
   4   7  10      170.19      153.03     20.21 o 
   5   7  10      100.36       93.02     17.08 o 
   6   7  10       89.67       89.59     17.79 o 
   7   7  10        0.83        7.16      8.62 o 
   8   7  10        3.23        3.21      7.27 o 
   9   7  10        4.42       -0.26      8.21 o 
   0   8  10        0.28       -1.04      6.45 o 
   1   8  10       59.27       83.22     11.84 o 
   2   8  10        1.15        4.14      5.06 o 
   3   8  10       19.97       34.13     12.83 o 
   4   8  10        3.35        1.79      7.24 o 
   5   8  10        0.39       -2.54      5.37 o 
   6   8  10        5.66        9.32      8.54 o 
   7   8  10       97.14       80.52     18.72 o 
   8   8  10       31.43       37.86     14.40 o 
   1   9  10       24.84       25.75      8.87 o 
   2   9  10        0.01        0.25      4.77 o 
   3   9  10       45.65       40.69     13.50 o 
   4   9  10        8.48       -1.75      7.01 o 
   5   9  10       20.03       17.31      9.88 o 
   6   9  10       21.06       16.26     10.93 o 
   7   9  10        6.04       -0.48      7.61 o 
   3  10  10        8.54        0.84      6.14 o 
   4  10  10        6.91        0.97      8.21 o 
   5  10  10        8.60        9.73     10.22 o 
   6  10  10       44.65       67.28     18.80 o 
  -4  -6  11        0.10        1.42      8.17 o 
  -3  -6  11       16.04       19.51     12.42 o 
  -2  -6  11       12.68       22.34     12.68 o 
  -1  -6  11        9.91        0.52      6.79 o 
   0  -6  11        3.89        0.60      7.20 o 
  -4  -5  11       13.44        8.24      8.69 o 
  -3  -5  11        0.06       -1.01      7.05 o 
  -2  -5  11       88.41       82.05     18.28 o 
  -1  -5  11       24.73       21.11     11.45 o 
   0  -5  11       18.00       16.67     10.74 o 
   1  -5  11       39.55       40.84     14.55 o 
   2  -5  11        7.48        4.62      8.24 o 
  -6  -4  11       71.35       77.65     18.50 o 
  -5  -4  11       80.50      124.68     20.18 o 
  -4  -4  11        0.45        0.06      4.07 o 
  -3  -4  11       40.01       25.21     11.23 o 
  -2  -4  11      162.99      144.56     21.04 o 
  -1  -4  11        3.92       12.64      8.35 o 
   0  -4  11        0.09        1.80      4.08 o 
   1  -4  11       19.53       14.65      6.43 o 
   2  -4  11        3.67        3.60      4.78 o 
   3  -4  11        0.72       -2.13      4.38 o 
   4  -4  11       12.22       16.11      7.73 o 
  -7  -3  11        7.13        2.90      4.78 o 
  -6  -3  11      134.15      167.41     13.80 o 
  -5  -3  11      105.19       94.22     12.80 o 
  -4  -3  11       32.66       17.83      6.68 o 
  -3  -3  11       81.03       81.39      9.81 o 
  -2  -3  11      183.05      194.73     14.71 o 
  -1  -3  11      246.61      213.45     15.00 o 
   0  -3  11       42.97       25.99      7.00 o 
   1  -3  11       98.59      121.18     12.48 o 
   2  -3  11       24.29       31.25      7.98 o 
   3  -3  11        0.06        1.85      4.47 o 
   4  -3  11        0.83        4.77      5.27 o 
   5  -3  11       38.92       36.12      9.66 o 
  -7  -2  11       11.09       10.75      5.52 o 
  -6  -2  11       52.99       56.85      9.07 o 
  -5  -2  11       44.13       62.92      9.10 o 
  -4  -2  11        5.35        1.21      4.28 o 
  -3  -2  11      135.19      135.01     12.59 o 
  -2  -2  11        1.72        0.65      2.92 o 
  -1  -2  11      564.57      547.31     17.45 o 
   0  -2  11       40.02       38.44      8.49 o 
   1  -2  11      222.85      181.79     13.44 o 
   2  -2  11       95.84      111.18     11.77 o 
   3  -2  11       52.35       66.30     10.23 o 
   4  -2  11       18.02        6.88      5.06 o 
   5  -2  11       16.84       17.95      6.91 o 
   6  -2  11       11.34        8.63      6.29 o 
  -7  -1  11        3.79       -0.41      4.21 o 
  -6  -1  11        2.47        2.46      3.87 o 
  -5  -1  11        0.23        0.53      3.31 o 
  -4  -1  11        0.08       -1.16      2.60 o 
  -3  -1  11      216.41      196.52     14.36 o 
  -2  -1  11      484.56      443.70     20.14 o 
  -1  -1  11       34.25       24.80      5.16 o 
   0  -1  11      301.25      140.12    130.05 o 
   1  -1  11        1.68       -0.26      2.48 o 
   2  -1  11      222.21       94.72     95.98 o 
   3  -1  11       79.33       26.55     41.68 o 
   4  -1  11       89.89      103.47     11.73 o 
   5  -1  11        2.78        5.86      6.75 o 
   6  -1  11       13.96       30.06     12.90 o 
   7  -1  11        0.10       -3.17      7.01 o 
  -7   0  11       75.94       81.57     11.24 o 
  -6   0  11        0.06        1.37      3.86 o 
  -5   0  11       30.67       39.13      7.15 o 
  -4   0  11       56.41       51.02      7.58 o 
  -3   0  11      206.88      215.90     12.41 o 
  -2   0  11      186.45      189.76     13.62 o 
  -1   0  11      144.86      138.01     11.33 o 
   0   0  11      219.90      225.99     13.09 o 
   1   0  11      129.95      144.03      8.51 o 
   2   0  11       28.79       14.51      7.61 o 
   3   0  11       19.51       27.30      9.85 o 
   4   0  11       56.21       53.56     13.35 o 
   5   0  11       58.84       53.56     13.95 o 
   6   0  11       77.83       70.23     16.93 o 
   7   0  11       19.92       14.77     11.00 o 
  -6   1  11       51.10       68.34     10.13 o 
  -5   1  11       48.82       57.50      8.70 o 
  -4   1  11       11.58       11.62      4.60 o 
  -3   1  11       99.77       93.90      9.15 o 
  -2   1  11        0.86       -1.30      3.41 o 
  -1   1  11       36.61       36.91      7.14 o 
   0   1  11       11.95        5.00      5.41 o 
   1   1  11      194.23      183.20     12.20 o 
   2   1  11      142.24      160.89     11.27 o 
   3   1  11       35.04       47.46      7.38 o 
   4   1  11      187.12      196.67     20.14 o 
   5   1  11       23.63       23.80      9.62 o 
   6   1  11       15.97       25.32     10.29 o 
   7   1  11       50.98       63.96     16.60 o 
   8   1  11        7.29       -1.12      6.68 o 
  -6   2  11        0.45       -2.07      3.76 o 
  -5   2  11      150.90      137.87     12.50 o 
  -4   2  11      139.07      123.91     11.14 o 
  -3   2  11      104.47       82.12      8.82 o 
  -2   2  11      182.57      178.60     10.99 o 
  -1   2  11        2.60       -0.41      3.99 o 
   0   2  11      307.61      295.43     22.42 o 
   1   2  11        5.51        2.36      3.24 o 
   2   2  11      644.29      624.36     21.70 o 
   3   2  11      177.28      189.39     12.37 o 
   4   2  11      126.09      124.25     10.92 o 
   5   2  11       20.12       22.34      9.18 o 
   6   2  11       19.05       11.67      7.68 o 
   7   2  11       16.52       27.41     11.52 o 
   8   2  11       36.70       35.99     13.32 o 
  -6   3  11        0.99       -1.13      5.92 o 
  -5   3  11        9.47       11.21      5.18 o 
  -4   3  11        0.00       -0.03      3.03 o 
  -3   3  11       57.66       71.87      8.73 o 
  -2   3  11      822.10      723.14     26.57 o 
  -1   3  11      238.94      242.21     21.78 o 
   0   3  11       88.32      100.24     10.40 o 
   1   3  11       66.72       59.71      8.28 o 
   2   3  11       14.23       10.20      4.49 o 
   3   3  11        1.53        2.41      3.34 o 
   4   3  11      156.23      174.89     12.61 o 
   5   3  11       43.47       41.20      7.75 o 
   6   3  11       34.01       27.28      7.08 o 
   7   3  11        3.15       -1.31      5.07 o 
   8   3  11        1.32       -2.24      5.89 o 
  -5   4  11       90.01      106.86     15.04 o 
  -4   4  11       24.89       19.16      7.05 o 
  -3   4  11        2.78        1.77      5.73 o 
  -2   4  11      302.28      276.99     17.16 o 
  -1   4  11        3.26        3.15      3.13 o 
   0   4  11       79.19       82.78     10.01 o 
   1   4  11      130.53      117.00     10.74 o 
   2   4  11      224.01      223.33     13.77 o 
   3   4  11        0.07       -0.17      3.24 o 
   4   4  11        2.55        2.68      4.64 o 
   5   4  11       94.82       95.22     10.63 o 
   6   4  11      159.29      153.21     13.03 o 
   7   4  11       30.35       28.70      7.91 o 
   8   4  11        0.08       -2.50      5.89 o 
   9   4  11       23.47       23.27     11.82 o 
  -4   5  11       76.35       77.01     12.57 o 
  -3   5  11       57.32       63.44      8.81 o 
  -2   5  11        0.63        0.70      3.08 o 
  -1   5  11       30.15       22.93      5.36 o 
   0   5  11       46.69       48.75      8.38 o 
   1   5  11      431.86      442.46     19.74 o 
   2   5  11     2648.74     2667.53    123.64 o 
   3   5  11       51.50       48.31      8.13 o 
   4   5  11        0.16        2.01      3.75 o 
   5   5  11      123.94      120.99     11.61 o 
   6   5  11      208.46      203.38     14.99 o 
   7   5  11       14.65       14.14      6.14 o 
   8   5  11       26.33       37.94      9.52 o 
   9   5  11        8.81        7.42      9.29 o 
  -3   6  11       66.06       60.06     11.31 o 
  -2   6  11       33.82       55.13     10.30 o 
  -1   6  11       61.99       60.93      9.99 o 
   0   6  11       16.10       13.22      5.75 o 
   1   6  11        9.84        3.47      6.60 o 
   2   6  11       14.62       19.62      9.44 o 
   3   6  11       54.58       35.88     12.05 o 
   4   6  11       72.96       59.34     14.14 o 
   5   6  11       72.83       43.41     12.72 o 
   6   6  11       25.68        7.76      7.61 o 
   7   6  11        3.26        2.46      7.35 o 
   8   6  11       37.78       45.02     15.03 o 
   9   6  11       12.46        5.00      9.85 o 
  -2   7  11       36.48       17.68     10.78 o 
  -1   7  11      104.37      105.48     19.02 o 
   0   7  11        0.42        0.56      6.38 o 
   1   7  11        0.17        0.52      6.19 o 
   2   7  11       20.12       16.00      9.44 o 
   3   7  11       10.90        7.57      7.91 o 
   4   7  11       70.61       78.92     16.45 o 
   5   7  11      302.55      266.79     26.22 o 
   6   7  11       26.45       17.38     10.11 o 
   7   7  11       80.86       66.95     17.46 o 
   8   7  11        4.43        6.71      9.21 o 
  -1   8  11       46.33       42.63     14.70 o 
   0   8  11      136.60      155.42     22.68 o 
   1   8  11        7.63       19.17      9.96 o 
   2   8  11       42.26       37.82      8.94 o 
   3   8  11        7.94       -2.31      5.89 o 
   4   8  11       24.83       13.65      9.59 o 
   5   8  11       28.73       12.31      9.32 o 
   6   8  11        0.95       -2.13      5.93 o 
   7   8  11        0.15        2.83      8.13 o 
   8   8  11       11.55        5.56     10.18 o 
   1   9  11        7.34        6.23      9.32 o 
   2   9  11      114.65      144.71     15.96 o 
   3   9  11        0.01        0.48      7.65 o 
   4   9  11        1.07        0.34      7.05 o 
   5   9  11       43.62       38.60     14.51 o 
   6   9  11       43.43       42.11     14.62 o 
   7   9  11       55.90       76.31     19.80 o 
   4  10  11       31.85       67.13     18.87 o 
   5  10  11       55.70       49.57     16.22 o 
  -4  -5  12       31.37       28.53     13.54 o 
  -3  -5  12       13.79       12.27      9.70 o 
  -2  -5  12       45.68       43.60     15.11 o 
  -1  -5  12        0.70       -0.45      7.50 o 
   0  -5  12       15.02       23.94     11.86 o 
   1  -5  12        6.16        5.82      9.10 o 
  -5  -4  12        4.11        1.16      7.50 o 
  -3  -4  12       26.79       41.40     13.69 o 
  -2  -4  12        9.11       19.02     10.44 o 
  -1  -4  12       30.92       40.47     13.58 o 
   0  -4  12       52.34       68.78     16.63 o 
   1  -4  12        5.67        4.25      7.72 o 
   2  -4  12       19.93       32.11     12.68 o 
   3  -4  12        0.33        2.28      8.32 o 
  -6  -3  12       21.57       22.69      8.71 o 
  -5  -3  12        6.73        6.29      5.75 o 
  -4  -3  12       29.71       38.09     12.83 o 
  -3  -3  12      164.37      183.55     12.22 o 
  -2  -3  12       21.67       10.57      5.66 o 
  -1  -3  12        0.06        1.93      4.48 o 
   0  -3  12       13.73       10.68      5.66 o 
   1  -3  12       44.39       72.50     11.17 o 
   2  -3  12       58.28       43.96      9.35 o 
   3  -3  12        1.69        5.11      5.43 o 
   4  -3  12       15.17       16.58      7.58 o 
  -6  -2  12        0.01       -0.26      4.03 o 
  -5  -2  12        0.54        0.31      4.55 o 
  -4  -2  12        2.38       -0.59      3.91 o 
  -3  -2  12       13.88       18.13      6.66 o 
  -2  -2  12      104.49      100.06      9.30 o 
  -1  -2  12      322.22      327.45     18.21 o 
   0  -2  12      100.64      103.14     11.53 o 
   1  -2  12      427.71      472.94     24.22 o 
   2  -2  12       10.45       14.92      6.27 o 
   3  -2  12       29.80       31.30      8.04 o 
   4  -2  12       12.46        3.69      5.17 o 
   5  -2  12        1.17        7.42      9.14 o 
  -6  -1  12       17.89       23.82      6.77 o 
  -5  -1  12        0.33       -1.60      3.50 o 
  -4  -1  12        4.98        1.98      4.32 o 
  -3  -1  12       13.39        8.62      5.31 o 
  -2  -1  12       37.45       29.99      7.32 o 
  -1  -1  12      101.09      106.64      8.89 o 
   0  -1  12      418.52      132.16    191.54 o 
   1  -1  12       33.93       39.49      7.84 o 
   2  -1  12       79.72       76.08      9.95 o 
   3  -1  12       16.60       19.25      8.95 o 
   4  -1  12       37.22       41.21     13.02 o 
   5  -1  12       20.78       23.94     11.34 o 
   6  -1  12        4.86       18.57     10.67 o 
  -6   0  12        1.09       -1.85      3.64 o 
  -5   0  12      138.79      158.85     13.21 o 
  -4   0  12        0.02       -0.77      3.18 o 
  -3   0  12        9.36        4.30      4.15 o 
  -2   0  12      192.16      202.77     14.99 o 
  -1   0  12       64.29       60.98      9.11 o 
   0   0  12       85.15      100.70     15.85 o 
   1   0  12       11.26       11.42      4.67 o 
   2   0  12        9.24        6.23      6.71 o 
   3   0  12        0.03        3.95      5.52 o 
   4   0  12        0.19       -3.84      3.84 o 
   5   0  12        2.33        2.50      6.12 o 
   6   0  12        0.58       -0.71      5.93 o 
   7   0  12       25.20       31.52     13.73 o 
  -6   1  12       20.25       32.62      7.87 o 
  -5   1  12        5.25        1.57      3.66 o 
  -4   1  12      129.98      135.15     12.22 o 
  -3   1  12        0.29        0.47      2.97 o 
  -2   1  12       44.67       46.00      8.66 o 
  -1   1  12        0.98        6.11      4.30 o 
   0   1  12       41.16       32.71     10.11 o 
   1   1  12       68.23       77.32      9.32 o 
   2   1  12       51.89       51.50      7.95 o 
   3   1  12       84.74       82.61     14.92 o 
   4   1  12      224.44      274.17     24.62 o 
   5   1  12        2.78       -0.90      4.77 o 
   6   1  12       63.76       74.97     16.78 o 
   7   1  12        0.19       -1.60      6.30 o 
  -6   2  12        2.41        1.03      4.46 o 
  -5   2  12        4.29        2.06      3.75 o 
  -4   2  12        8.22       14.09      5.19 o 
  -3   2  12      279.48      241.95     13.92 o 
  -2   2  12      779.11      698.21     26.94 o 
  -1   2  12        0.25       -4.07      4.07 o 
   0   2  12       12.92        7.16      5.89 o 
   1   2  12       37.05       45.72      7.77 o 
   2   2  12       12.24       13.38      5.07 o 
   3   2  12      249.26      255.80     15.02 o 
   4   2  12       58.64       62.71      9.49 o 
   5   2  12        1.50        4.18      6.08 o 
   6   2  12      115.64      144.34     20.70 o 
   7   2  12        1.10       -1.08      5.74 o 
   8   2  12       19.44       10.48      9.81 o 
  -5   3  12       86.36      100.15     11.82 o 
  -4   3  12        7.54        8.15      4.67 o 
  -3   3  12       22.69       21.27      7.06 o 
  -2   3  12       20.14       31.46      7.70 o 
  -1   3  12       42.23       54.42     13.46 o 
   0   3  12       90.67       84.67     10.25 o 
   1   3  12      272.13      295.35     16.51 o 
   2   3  12      226.87      237.06     14.74 o 
   3   3  12      359.00      367.61     18.15 o 
   4   3  12        0.69        1.36      5.58 o 
   5   3  12        9.03        8.44      5.19 o 
   6   3  12      126.68      152.58     20.96 o 
   7   3  12       15.45       34.31     12.46 o 
   8   3  12        7.52        9.06      8.80 o 
  -5   4  12       67.46       69.97     12.87 o 
  -4   4  12       91.54       96.31     13.76 o 
  -3   4  12       59.36       57.29     12.08 o 
  -2   4  12        9.87       11.21      5.50 o 
  -1   4  12       61.68       64.13     10.22 o 
   0   4  12      253.05      243.15     15.73 o 
   1   4  12      259.61      241.14     15.18 o 
   2   4  12     1646.03     1644.45     37.97 o 
   3   4  12      117.48      109.29     11.11 o 
   4   4  12       22.48       26.47      6.89 o 
   5   4  12       36.15       29.35      7.28 o 
   6   4  12      128.55      108.78     12.09 o 
   7   4  12       59.56       48.93     13.87 o 
   8   4  12       28.49       37.15     13.32 o 
  -4   5  12       25.28       18.74      7.96 o 
  -3   5  12      105.20      114.84     11.52 o 
  -2   5  12      115.34       93.87     10.14 o 
  -1   5  12       30.08       28.88      7.67 o 
   0   5  12       26.68       43.43      8.82 o 
   1   5  12       13.68        9.63      4.79 o 
   2   5  12        2.33        2.51      3.52 o 
   3   5  12       42.11       44.71     10.50 o 
   4   5  12     1317.93     1320.22     35.07 o 
   5   5  12      135.82      140.55     12.67 o 
   6   5  12       61.81       65.76     10.42 o 
   7   5  12        0.16       -0.14      4.73 o 
   8   5  12       42.20       37.11      9.52 o 
  -3   6  12        1.08        1.41      5.39 o 
  -2   6  12       26.69       26.15      8.39 o 
  -1   6  12      107.65      115.68     13.54 o 
   0   6  12        0.34        2.79      4.59 o 
   1   6  12       23.10       26.66      7.59 o 
   2   6  12       67.87       67.69     15.14 o 
   3   6  12      121.00      127.37     19.17 o 
   4   6  12       61.44       68.70     15.59 o 
   5   6  12       68.87       78.92     16.22 o 
   6   6  12       33.45       50.20     14.25 o 
   7   6  12        2.17        3.58      8.50 o 
   8   6  12        0.07        2.39      8.62 o 
  -2   7  12       30.91       41.66     14.36 o 
  -1   7  12        2.14        3.88      7.98 o 
   0   7  12      166.99      182.79     22.60 o 
   1   7  12      131.17      112.30     19.32 o 
   2   7  12        3.81       -2.28      5.97 o 
   3   7  12        2.83        4.33      6.79 o 
   4   7  12       15.48       23.76     11.41 o 
   5   7  12        4.95        8.13      8.13 o 
   6   7  12        1.90        3.32      8.62 o 
   7   7  12       29.92       46.81     15.29 o 
   8   7  12       64.78       69.37     19.17 o 
  -1   8  12        2.52        4.92      9.40 o 
   0   8  12        6.95        8.54      9.25 o 
   1   8  12       47.71       50.54     15.33 o 
   2   8  12      129.70      123.49     20.44 o 
   3   8  12        2.30       -4.36      5.86 o 
   4   8  12        2.38        0.97      6.86 o 
   5   8  12        0.20        2.76      6.68 o 
   6   8  12       59.78       60.76     17.34 o 
   7   8  12      128.88      156.61     25.03 o 
   8   8  12        1.12       -6.56      7.20 o 
   1   9  12       43.00       40.47     15.07 o 
   2   9  12        2.09        7.12     10.07 o 
   3   9  12       62.54       53.94     11.14 o 
   4   9  12        9.72        8.95      9.55 o 
   5   9  12       43.74       44.01     14.96 o 
   6   9  12        8.57        2.54      8.91 o 
  -3  -5  13       17.81       15.93     12.01 o 
  -2  -5  13       13.59       10.78     10.97 o 
  -1  -5  13        6.32       -0.67      7.46 o 
   0  -5  13        1.47        7.50      9.92 o 
  -3  -4  13       28.09       26.22     13.05 o 
  -2  -4  13       31.50       28.20     12.76 o 
  -1  -4  13       19.14       27.67     12.61 o 
   0  -4  13        2.62        6.08      7.80 o 
   1  -4  13        0.01        1.34      8.13 o 
   2  -4  13       36.10       46.58     15.96 o 
  -5  -3  13        0.11        1.17      5.46 o 
  -4  -3  13        0.32        4.94      5.81 o 
  -3  -3  13       23.83       26.77      8.58 o 
  -2  -3  13      170.22      197.22     16.21 o 
  -1  -3  13       32.46       57.15     10.34 o 
   0  -3  13       18.89       13.75      6.51 o 
   1  -3  13      115.94      119.95     13.86 o 
   2  -3  13        0.01       -1.72      4.48 o 
   3  -3  13       14.13       14.78      6.92 o 
   4  -3  13        4.85        8.54      9.03 o 
  -5  -2  13        6.59        8.53      6.55 o 
  -4  -2  13       12.12       26.10      9.36 o 
  -3  -2  13        8.21        4.96      4.83 o 
  -2  -2  13       21.38       17.98      5.29 o 
  -1  -2  13       73.63       70.28     10.72 o 
   0  -2  13       25.35       35.27      8.17 o 
   1  -2  13      175.48      186.63     14.92 o 
   2  -2  13       20.78       14.46      8.78 o 
   3  -2  13       26.67       33.23     12.46 o 
   4  -2  13        0.18       -4.92      6.53 o 
   5  -2  13        8.47       14.32     11.00 o 
  -6  -1  13        2.37        2.26      4.68 o 
  -5  -1  13       53.04       56.18      9.26 o 
  -4  -1  13       32.16       38.61      9.35 o 
  -3  -1  13        6.43       12.67      5.76 o 
  -2  -1  13        2.55        3.31      4.28 o 
  -1  -1  13       13.42        8.15      3.80 o 
   0  -1  13       22.46       27.04     10.07 o 
   1  -1  13      208.16      224.86     22.79 o 
   2  -1  13      376.41      385.28     30.21 o 
   3  -1  13        8.91        3.36      6.45 o 
   4  -1  13       13.24       17.57     10.00 o 
   5  -1  13        2.27        0.63      7.09 o 
   6  -1  13        2.41        6.38      8.99 o 
  -6   0  13      111.81      133.51     13.86 o 
  -5   0  13        0.09       -0.74      3.44 o 
  -4   0  13       89.46       77.88     12.46 o 
  -3   0  13       49.34       49.82     10.03 o 
  -2   0  13        4.50       13.56      5.74 o 
  -1   0  13       53.31       53.90      9.17 o 
   0   0  13       11.23        9.62      7.72 o 
   1   0  13       10.25       -0.30      4.66 o 
   2   0  13        7.20        1.42      5.52 o 
   3   0  13       55.87       52.89     13.73 o 
   4   0  13        0.47        1.57      6.60 o 
   5   0  13        8.54        0.63      6.38 o 
   6   0  13        0.45        2.91      7.50 o 
  -5   1  13        1.72        2.39      4.07 o 
  -4   1  13       13.52       14.25      5.33 o 
  -3   1  13       36.00       34.46      8.40 o 
  -2   1  13       99.16       81.13     11.38 o 
  -1   1  13       30.13       46.99     12.83 o 
   0   1  13        2.59        1.57      5.82 o 
   1   1  13       65.39       85.22     10.25 o 
   2   1  13        2.26       10.18      4.74 o 
   3   1  13      191.98      184.43     20.70 o 
   4   1  13       28.62       37.63     12.01 o 
   5   1  13       47.10       50.13     14.43 o 
   6   1  13      110.84      132.03     21.89 o 
   7   1  13        0.17        2.24      7.80 o 
  -5   2  13       27.40       29.69      7.33 o 
  -4   2  13        0.81       -0.58      3.51 o 
  -3   2  13        3.67        5.69      3.86 o 
  -2   2  13       21.87       27.79     10.97 o 
  -1   2  13     1121.04     1073.19     47.52 o 
   0   2  13      145.49      147.08     25.68 o 
   1   2  13        3.10        5.86      4.31 o 
   2   2  13      349.36      336.53     17.85 o 
   3   2  13      165.92      181.57     13.44 o 
   4   2  13        3.89        3.36      5.93 o 
   5   2  13       28.55       31.81     11.45 o 
   6   2  13       27.19       25.62     11.71 o 
   7   2  13        1.42        3.10      6.75 o 
  -5   3  13       35.95       33.10      7.92 o 
  -4   3  13      106.17      118.48     12.14 o 
  -3   3  13       45.13       49.69     10.48 o 
  -2   3  13        2.94       -1.23      5.67 o 
  -1   3  13       72.25       61.47     14.32 o 
   0   3  13        9.89        5.31      4.46 o 
   1   3  13        0.54        1.41      3.96 o 
   2   3  13      423.64      450.95     20.82 o 
   3   3  13       26.99       27.29      6.95 o 
   4   3  13       12.36        8.68      4.98 o 
   5   3  13       33.92       44.32      8.97 o 
   6   3  13       35.90       51.81     14.66 o 
   7   3  13       60.23       54.79     15.81 o 
   8   3  13        9.12        7.24      8.69 o 
  -4   4  13       63.77       69.54     12.88 o 
  -3   4  13       33.67       20.93      7.78 o 
  -2   4  13       85.68       84.94     15.63 o 
  -1   4  13        4.74        1.87      4.07 o 
   0   4  13       29.14       20.74      6.61 o 
   1   4  13       17.70       15.37      5.78 o 
   2   4  13      552.31      559.31     48.67 o 
   3   4  13      293.50      322.70     18.12 o 
   4   4  13      418.87      418.69     31.22 o 
   5   4  13        9.90       13.12      5.83 o 
   6   4  13        7.77        5.72      5.01 o 
   7   4  13       53.37       57.55     16.08 o 
   8   4  13       15.78       28.53     12.83 o 
  -3   5  13       28.48       31.31      7.48 o 
  -2   5  13       11.17        4.72      4.28 o 
  -1   5  13      108.54      119.61     13.63 o 
   0   5  13      168.20      155.61     14.27 o 
   1   5  13        0.32        5.09      4.45 o 
   2   5  13      107.80      102.85     14.21 o 
   3   5  13        1.83       -0.06      5.50 o 
   4   5  13      233.13      208.34     15.34 o 
   5   5  13       11.92        9.67      5.44 o 
   6   5  13      207.87      174.00     15.23 o 
   7   5  13       26.93       14.29      8.28 o 
   8   5  13        0.07        0.78      7.80 o 
  -3   6  13        0.14       -3.48      5.47 o 
  -2   6  13       60.02       90.57     13.62 o 
  -1   6  13        2.45        6.03      5.81 o 
   0   6  13       50.81       51.29     10.01 o 
   1   6  13       51.72       56.61      9.83 o 
   2   6  13        0.63        0.90      3.86 o 
   3   6  13        3.46        2.46      6.64 o 
   4   6  13       65.95       48.64     13.69 o 
   5   6  13      200.83      174.25     21.45 o 
   6   6  13       96.86       95.97     18.57 o 
   7   6  13       10.71        5.07      9.32 o 
   8   6  13       30.34       33.34     14.32 o 
  -1   7  13       17.23       31.37     13.58 o 
   0   7  13       14.99       27.19     11.94 o 
   1   7  13        0.37        0.04      5.89 o 
   2   7  13      152.48      158.62     22.79 o 
   3   7  13      163.85      157.92     22.38 o 
   4   7  13       10.69       12.64      9.21 o 
   5   7  13        0.17        1.72      7.09 o 
   6   7  13        9.22        2.31      7.83 o 
   7   7  13        5.63        4.18      8.28 o 
   8   7  13        0.04       -3.99      8.21 o 
   0   8  13        2.67       -2.61      7.05 o 
   1   8  13        0.00       -2.98      7.35 o 
   2   8  13       12.08        5.67      8.43 o 
   3   8  13      182.62      217.67     27.00 o 
   4   8  13        8.43        4.33      8.21 o 
   5   8  13        0.36       -1.72      6.23 o 
   6   8  13        6.33        4.03      8.69 o 
   7   8  13       50.36       75.90     20.21 o 
   2   9  13       89.49       73.89     19.66 o 
   4   9  13        0.02       -3.95      6.90 o 
   5   9  13       67.20       73.14     18.54 o 
   6   9  13       45.33       55.09     18.05 o 
  -3  -4  14       24.47       35.99     14.43 o 
  -2  -4  14       89.28       96.67     20.77 o 
  -1  -4  14       13.55       11.56     10.41 o 
   0  -4  14        0.24        2.72      7.91 o 
   1  -4  14        5.88       -3.58      7.35 o 
  -4  -3  14       11.49       11.26      7.40 o 
  -3  -3  14        6.94        5.67      8.88 o 
  -2  -3  14        0.71        1.43      5.55 o 
  -1  -3  14        0.37       -4.32      4.42 o 
   0  -3  14        4.71        5.46      5.40 o 
   1  -3  14        7.04       16.54      7.11 o 
   2  -3  14       40.40       37.04     13.95 o 
   3  -3  14       15.73       10.14      9.66 o 
  -5  -2  14       17.45       24.20      8.58 o 
  -4  -2  14       23.68       22.90      8.35 o 
  -3  -2  14        7.96        9.27      6.26 o 
  -2  -2  14       10.07       24.01      7.67 o 
  -1  -2  14        6.11        9.51      5.93 o 
   0  -2  14       11.74       15.70      9.73 o 
   1  -2  14      220.22      207.30     23.72 o 
   2  -2  14      147.35      155.01     22.53 o 
   3  -2  14       50.53       44.68     14.77 o 
   4  -2  14        6.48        5.63      9.29 o 
  -5  -1  14       28.79       45.95     11.35 o 
  -4  -1  14       14.58       20.84      8.15 o 
  -3  -1  14       63.80       67.89     11.52 o 
  -2  -1  14        0.46        1.20      4.18 o 
  -1  -1  14       83.19       90.30     17.72 o 
   0  -1  14       11.20       10.11      8.24 o 
   1  -1  14        5.39       12.57      8.58 o 
   2  -1  14       99.88      112.86     19.25 o 
   3  -1  14       91.03       77.95     17.75 o 
   4  -1  14       83.09       99.66     20.25 o 
   5  -1  14        2.25        0.11      7.35 o 
  -5   0  14       46.32       66.27     10.48 o 
  -4   0  14       33.84       39.69      9.91 o 
  -3   0  14        0.30       -3.16      4.10 o 
  -2   0  14       66.33       79.12     11.63 o 
  -1   0  14       62.18       46.36     13.46 o 
   0   0  14       84.53       63.48     14.96 o 
   1   0  14        4.03       18.24      9.66 o 
   2   0  14        7.96        5.93      6.19 o 
   3   0  14      103.38      124.35     20.10 o 
   4   0  14        3.08        3.77      7.05 o 
   5   0  14       32.13       41.03     14.92 o 
   6   0  14        3.06        2.35      8.76 o 
  -5   1  14        0.32        0.64      4.30 o 
  -4   1  14       10.09       12.85      6.75 o 
  -3   1  14       15.88        8.97      5.50 o 
  -2   1  14        0.01        1.88      4.26 o 
  -1   1  14      399.74      439.66     32.30 o 
   0   1  14       14.67        9.23      5.08 o 
   1   1  14        3.68       -0.43      3.68 o 
   2   1  14       86.25       96.26     17.53 o 
   3   1  14       33.22       49.75     13.80 o 
   4   1  14       24.81       41.88     13.05 o 
   5   1  14        2.30       -0.11      5.78 o 
   6   1  14        0.50        6.04      8.21 o 
  -5   2  14        0.61       -1.27      4.14 o 
  -4   2  14       82.04       93.69     11.50 o 
  -3   2  14       13.51       12.13      6.31 o 
  -2   2  14        2.49        2.76      6.23 o 
  -1   2  14        0.17        4.33      6.56 o 
   0   2  14       11.53        5.12      4.71 o 
   1   2  14      162.13      150.42     13.36 o 
   2   2  14      131.68      124.03     12.38 o 
   3   2  14        7.17       11.98      5.58 o 
   4   2  14       51.12       52.59     14.06 o 
   5   2  14        1.33        5.74      7.12 o 
   6   2  14        0.09       -1.83      6.38 o 
   7   2  14       57.57       69.19     18.28 o 
  -4   3  14      101.84      105.77     15.22 o 
  -3   3  14       65.07       52.23     11.12 o 
  -2   3  14       45.81       30.99     12.12 o 
  -1   3  14        0.10        0.09      4.10 o 
   0   3  14       19.48       17.10      6.50 o 
   1   3  14      101.18      100.83     11.85 o 
   2   3  14       58.74       56.99      9.61 o 
   3   3  14       76.79       66.64     10.44 o 
   4   3  14        0.42        0.79      4.20 o 
   5   3  14       10.45        5.33      6.94 o 
   6   3  14        2.71        1.08      6.71 o 
   7   3  14       68.47       65.46     17.16 o 
  -4   4  14        0.65       -2.61      7.87 o 
  -3   4  14       30.67       26.47      8.73 o 
  -2   4  14       54.07       59.44     12.35 o 
  -1   4  14       32.08       32.87      8.55 o 
   0   4  14       63.10       62.09     10.83 o 
   1   4  14       47.80       52.57      9.55 o 
   2   4  14       23.98       21.54      6.73 o 
   3   4  14       27.95       28.36      7.60 o 
   4   4  14       50.58       57.65     10.33 o 
   5   4  14      206.59      236.65     16.91 o 
   6   4  14      257.00      268.24     27.08 o 
   7   4  14       43.93       61.17     16.75 o 
  -3   5  14        0.11        0.46      4.58 o 
  -2   5  14        5.23        9.09      6.24 o 
  -1   5  14       21.21       17.50      7.06 o 
   0   5  14       17.17       17.15      6.59 o 
   1   5  14       27.13       20.81      6.77 o 
   2   5  14       43.14       49.41      9.47 o 
   3   5  14       20.83       22.37      7.11 o 
   4   5  14      270.19      296.61     19.54 o 
   5   5  14       50.32       51.14      9.91 o 
   6   5  14       37.09       42.58      9.45 o 
   7   5  14        0.18        4.68      6.29 o 
   8   5  14       22.94       11.60      9.81 o 
  -2   6  14       94.77      122.10     17.83 o 
  -1   6  14       13.73       11.25      6.62 o 
   0   6  14       35.49       39.84      9.34 o 
   1   6  14        3.60        4.78      5.26 o 
   2   6  14      117.74      120.17     16.00 o 
   3   6  14       93.35      115.83     13.24 o 
   4   6  14        0.04       -0.82      6.15 o 
   5   6  14       34.92       34.43     12.72 o 
   6   6  14       31.33       28.16     12.72 o 
   7   6  14       42.88       25.18     11.86 o 
  -1   7  14        5.48        3.54      8.73 o 
   0   7  14       30.35       27.00     13.05 o 
   1   7  14       38.80       33.01     12.76 o 
   2   7  14        1.47        0.11      5.63 o 
   3   7  14       22.55       19.17     10.93 o 
   4   7  14       13.94       24.80     11.90 o 
   5   7  14       11.11       10.70      9.10 o 
   6   7  14        0.36        1.53      7.94 o 
   7   7  14        8.82        5.30      9.47 o 
   1   8  14        6.55       -3.54      7.76 o 
   2   8  14       83.33       77.80     18.87 o 
   3   8  14       38.54       39.05     14.96 o 
   4   8  14        0.19       -5.11      6.38 o 
   5   8  14       67.48       67.47     18.54 o 
   6   8  14       21.78       16.82     11.86 o 
   4   9  14       91.87      130.50     23.83 o 
  -3  -3  15       11.65       12.42     10.93 o 
  -2  -3  15        5.82        1.59      5.76 o 
  -1  -3  15        5.57        2.65      5.79 o 
   0  -3  15        3.57        2.50      7.91 o 
   1  -3  15        0.48       -1.45      7.38 o 
  -4  -2  15        0.06        2.82      6.07 o 
  -3  -2  15       36.28       44.17     10.35 o 
  -2  -2  15        9.43        6.00      8.88 o 
  -1  -2  15       12.20        2.16      8.35 o 
   0  -2  15        0.01        2.01      7.65 o 
   1  -2  15        9.18        3.84      7.98 o 
   2  -2  15        4.38       14.96     11.08 o 
   3  -2  15      258.43      257.24     28.98 o 
  -4  -1  15        9.19        9.19      6.49 o 
  -3  -1  15        7.51        5.99      5.86 o 
  -2  -1  15        0.86       -0.85      4.64 o 
  -1  -1  15       98.70      119.35     20.51 o 
   0  -1  15        0.93        3.88      7.46 o 
   1  -1  15       18.85       15.85      9.36 o 
   2  -1  15        1.91        1.86      7.24 o 
   3  -1  15        0.39       -1.68      7.16 o 
   4  -1  15       27.45       21.15     11.90 o 
  -4   0  15      156.88      229.56     38.73 o 
  -3   0  15       19.55       31.21      9.14 o 
  -2   0  15        5.79        1.77      5.02 o 
  -1   0  15        7.01        2.28      6.60 o 
   0   0  15       69.16       80.26     17.46 o 
   1   0  15        2.82        1.12      6.30 o 
   2   0  15        9.61       13.39      9.18 o 
   3   0  15       32.05       33.38     12.64 o 
   4   0  15       31.83       40.32     14.14 o 
   5   0  15        2.64        0.78      8.02 o 
  -4   1  15       20.00       18.60      7.70 o 
  -3   1  15       14.27       23.06      8.29 o 
  -2   1  15        0.47        3.32      7.50 o 
  -1   1  15       12.00       10.59      8.02 o 
   0   1  15       14.67        9.03      5.41 o 
   1   1  15       68.06       65.56     10.51 o 
   2   1  15       12.72       17.42      9.81 o 
   3   1  15      131.33      102.75     19.47 o 
   4   1  15       21.62       17.27     10.37 o 
   5   1  15        6.15        7.61      8.35 o 
   6   1  15        0.52       -0.63      6.83 o 
  -4   2  15       24.96       19.50      8.88 o 
  -3   2  15       65.43       47.26     15.18 o 
  -2   2  15       67.50       85.19     18.54 o 
  -1   2  15        0.01       -4.55      4.59 o 
   0   2  15        9.91        7.24      5.22 o 
   1   2  15      163.02      162.67     14.53 o 
   2   2  15       22.94       16.95      6.42 o 
   3   2  15      257.27      265.14     26.22 o 
   4   2  15       45.10       51.32     14.55 o 
   5   2  15       11.46       20.10     10.56 o 
   6   2  15        0.07       -3.99      5.52 o 
  -3   3  15        5.84       -2.01      7.01 o 
  -2   3  15       24.42        6.19      8.47 o 
  -1   3  15       55.01       65.08     11.54 o 
   0   3  15       59.11       58.69     17.06 o 
   1   3  15        3.23        2.72      4.43 o 
   2   3  15        8.67        2.83      4.39 o 
   3   3  15      288.02      300.22     18.85 o 
   4   3  15        6.80        8.03      5.60 o 
   5   3  15       36.07       25.73     11.41 o 
   6   3  15       63.95       64.78     17.27 o 
   7   3  15        0.25       -5.07      6.30 o 
  -3   4  15        2.71        6.12     10.18 o 
  -2   4  15        0.37        1.90      5.11 o 
  -1   4  15       51.15       41.63      9.61 o 
   0   4  15       60.43       79.60     12.19 o 
   1   4  15       73.72       92.78     12.41 o 
   2   4  15       15.27       13.82      6.10 o 
   3   4  15        0.74       -0.01      3.81 o 
   4   4  15       15.15       25.31      7.84 o 
   5   4  15        9.53        2.23      5.19 o 
   6   4  15        6.18        2.54      7.91 o 
   7   4  15       30.44       30.77     13.69 o 
  -2   5  15       23.59       29.99      9.42 o 
  -1   5  15        0.21        1.81      5.13 o 
   0   5  15       23.91       19.80      7.55 o 
   1   5  15        5.18        9.71      6.04 o 
   2   5  15        9.12       13.61      6.34 o 
   3   5  15       60.00       57.96     10.51 o 
   4   5  15       33.79       25.00      7.75 o 
   5   5  15       22.38       16.50      7.14 o 
   6   5  15      298.61      342.47     21.77 o 
   7   5  15       70.37       62.44     16.71 o 
  -1   6  15        1.51       -0.12      5.65 o 
   0   6  15       51.10       64.82     14.86 o 
   1   6  15       25.78       27.55      8.50 o 
   2   6  15       14.37       18.47      7.52 o 
   3   6  15       28.01       42.46      9.80 o 
   4   6  15      146.62      162.09     23.24 o 
   5   6  15        0.01       -6.56      6.56 o 
   6   6  15       20.40       26.52     13.13 o 
   7   6  15       33.94       35.95     14.73 o 
   0   7  15        0.42        2.54      8.80 o 
   1   7  15        9.61        3.36      8.32 o 
   2   7  15        0.87        2.01      7.46 o 
   3   7  15       44.54       21.52     11.94 o 
   4   7  15       13.91       18.54     11.30 o 
   5   7  15       23.67       15.55     10.44 o 
   6   7  15       29.64       44.35     15.89 o 
   2   8  15        1.88        0.41      7.76 o 
   3   8  15       20.19       22.94     11.71 o 
   4   8  15      220.44      231.39     28.12 o 
   5   8  15        0.10       -2.01      8.24 o 
  -2  -2  16        6.33       -3.17      7.91 o 
  -1  -2  16       42.87       27.49     13.02 o 
   0  -2  16       29.73       30.06     13.58 o 
   1  -2  16        7.72       -0.52      7.80 o 
   2  -2  16        0.97        9.03      9.92 o 
  -3  -1  16       17.56       11.93      7.29 o 
  -2  -1  16        4.48        4.10      8.80 o 
  -1  -1  16        1.62       -1.19      6.64 o 
   0  -1  16       63.66       47.18     15.33 o 
   1  -1  16        0.77       -0.48      6.97 o 
   2  -1  16       13.03        8.13      9.32 o 
   3  -1  16       51.21       36.51     14.21 o 
  -3   0  16       99.12      103.67     15.01 o 
  -2   0  16       62.20       87.35     19.73 o 
  -1   0  16        1.20       -2.20      5.82 o 
   0   0  16        7.83       16.52     10.41 o 
   1   0  16        0.73       -0.63      6.53 o 
   2   0  16       48.42       58.11     16.15 o 
   3   0  16       86.25       89.92     20.07 o 
   4   0  16        9.54        5.48      8.65 o 
  -3   1  16       64.71       70.90     18.61 o 
  -2   1  16       14.12        3.95      7.61 o 
  -1   1  16       56.62       75.94     18.01 o 
   0   1  16        8.35        0.94      4.39 o 
   1   1  16       22.33       11.79      8.99 o 
   2   1  16        2.42       -1.01      5.82 o 
   3   1  16      168.43      181.71     24.62 o 
   4   1  16        0.34        3.54      7.65 o 
   5   1  16        7.00        6.71      8.91 o 
  -3   2  16       22.54       25.36     13.24 o 
  -2   2  16       43.06       55.42     16.45 o 
  -1   2  16       39.98       22.86      7.84 o 
   0   2  16       18.88       29.53      8.27 o 
   1   2  16        2.68       -1.19      4.42 o 
   2   2  16       26.86       29.93      8.13 o 
   3   2  16        0.11        4.55      7.20 o 
   4   2  16        0.23        5.11      7.76 o 
   5   2  16       10.37        7.61      9.10 o 
   6   2  16       19.52        6.83      9.06 o 
  -3   3  16        0.00       -0.82      7.38 o 
  -2   3  16        1.64        4.25      8.65 o 
  -1   3  16       25.65       33.99     10.82 o 
   0   3  16       29.23       27.06      8.20 o 
   1   3  16       60.28       58.58     10.77 o 
   2   3  16      102.15      107.98     13.46 o 
   3   3  16        8.99       -2.67      4.20 o 
   4   3  16       16.69       17.04     10.37 o 
   5   3  16        8.61        5.18      8.02 o 
   6   3  16       25.17       41.92     15.93 o 
  -2   4  16        0.88        1.40      5.56 o 
  -1   4  16        5.68        3.77      5.63 o 
   0   4  16        5.24       11.03      6.31 o 
   1   4  16       51.44       59.64     11.12 o 
   2   4  16       15.60       12.89      6.22 o 
   3   4  16       19.52       29.07      9.88 o 
   4   4  16        0.01        0.75      5.05 o 
   5   4  16       48.87       62.21     16.45 o 
   6   4  16       30.99       16.67     10.85 o 
  -1   5  16       16.72       19.19      8.01 o 
   0   5  16        7.06       10.77      6.62 o 
   1   5  16        0.73        2.94      5.25 o 
   2   5  16       35.30       46.54     10.03 o 
   3   5  16       16.08       18.12      7.54 o 
   4   5  16       79.56       94.29     13.11 o 
   5   5  16        2.84       -1.11      5.04 o 
   6   5  16      103.07       87.92     13.55 o 
   0   6  16       72.16      102.40     14.80 o 
   1   6  16       27.79       36.24     18.39 o 
   2   6  16        2.52        0.10      5.61 o 
   3   6  16       14.66       16.61      7.20 o 
   4   6  16       26.45       28.70      8.65 o 
   5   6  16        8.72       10.14      9.92 o 
   6   6  16       41.26       57.44     17.23 o 
   1   7  16      101.20       93.50     21.52 o 
   2   7  16        8.91        6.79      8.80 o 
   3   7  16        4.03        1.16      8.73 o 
   4   7  16       93.71      106.89     21.78 o 
   5   7  16        3.82        7.01      9.70 o 
  -1  -1  17        2.59        0.86      7.94 o 
   0  -1  17       29.18       39.31     14.62 o 
   1  -1  17        2.15        5.56      9.47 o 
   2  -1  17       21.98       42.15     15.40 o 
  -2   0  17        4.13       -1.57      8.17 o 
  -1   0  17       61.25       60.35     17.60 o 
   0   0  17        0.10        2.54      8.21 o 
   1   0  17        4.41        0.56      8.58 o 
   2   0  17        0.86       -2.05      7.05 o 
   3   0  17       43.10       68.40     19.32 o 
  -2   1  17       43.58       71.01     19.25 o 
  -1   1  17       45.38       48.88     10.66 o 
   0   1  17        9.83       12.92      6.90 o 
   1   1  17       11.34       13.99     10.03 o 
   2   1  17        3.93        2.13      8.13 o 
   3   1  17        7.94        2.80      8.13 o 
   4   1  17       36.62       37.71     14.32 o 
  -2   2  17        2.34        3.13      8.54 o 
  -1   2  17        2.36        1.17      5.23 o 
   0   2  17       29.37       35.46      9.43 o 
   1   2  17       47.58       53.52     10.90 o 
   2   2  17       15.23       16.97     10.44 o 
   3   2  17       17.78        1.49      7.46 o 
   4   2  17      101.98      107.12     21.48 o 
   5   2  17        0.05        5.22      9.10 o 
  -2   3  17        3.99        4.83      6.13 o 
  -1   3  17        1.14        2.80      5.70 o 
   0   3  17        4.54       13.83      6.90 o 
   1   3  17       31.66       34.36      9.06 o 
   2   3  17       13.80       25.37      8.46 o 
   3   3  17       25.80       25.31      8.23 o 
   4   3  17       27.69       47.07     15.85 o 
   5   3  17        7.25       -1.08      6.94 o 
  -1   4  17       31.80       29.06      9.45 o 
   0   4  17        1.33       -2.39      4.98 o 
   1   4  17       12.03       14.70      7.14 o 
   2   4  17        4.50        4.36      5.60 o 
   3   4  17       16.70       20.96      7.77 o 
   4   4  17       49.11       44.18     10.54 o 
   5   4  17        0.95        1.16      7.35 o 
   0   5  17        6.85        6.81      6.59 o 
   1   5  17       31.04       41.89     10.65 o 
   2   5  17        7.29        7.78      6.50 o 
   3   5  17        6.24        2.19      5.46 o 
   4   5  17       67.31       92.70     13.96 o 
   5   5  17        2.58        2.09      5.94 o 
   1   6  17       86.44      111.41     19.32 o 
   2   6  17       11.58       21.66      8.27 o 
   3   6  17       14.60       12.35      7.43 o 
   4   6  17        1.72        0.18      5.83 o 
   5   6  17       13.56        9.81     10.85 o 
   3   7  17        2.45       -2.09      8.21 o 
   0   1  18       36.86       36.92     14.96 o 
   1   1  18        5.68       14.55     10.74 o 
   2   1  18       11.26       16.30     11.79 o 
  -1   2  18        0.81       -1.69      4.97 o 
   0   2  18        4.58        7.38      6.61 o 
   1   2  18        5.99        9.93      7.11 o 
   2   2  18       21.59       19.28     11.90 o 
   3   2  18       73.38       65.31     18.31 o 
   0   3  18        1.11       -3.55      5.00 o 
   1   3  18        0.44        0.23      5.71 o 
   2   3  18       11.93        7.25      6.49 o 
   3   3  18       16.44       11.00     11.00 o 
   4   3  18        3.35        4.74      9.06 o 
   0   4  18       21.62       10.96      7.47 o 
   1   4  18       23.77       33.06     10.11 o 
   2   4  18        0.39       -2.78      5.30 o 
   3   4  18        0.03       -2.37      5.71 o 
   4   4  18       18.87       12.46     10.52 o 
   1   5  18        6.04        5.14      6.83 o 
   2   5  18       14.00       15.19      8.03 o 
   3   5  18        4.41        1.70      6.41 o 
   4   5  18        7.10        0.91      6.32 o 
                                                 
